# Supplementary material for: 6-{5-Amino-3-tert-butyl-4-[(E)-(3-methyl-1,2,4-thiadiazol-5-yl)diazen­yl]-1H-pyrazol-1-yl}-1,3,5-triazine-2,4(1H,3H)-dione–1-methyl­pyrrolidin-2-one–water (1/1/1)
Source: Acta Crystallogr Sect E Struct Rep Online. 2010 Mar 27;66(Pt 4):o944–5. doi: 10.1107/S1600536810010871 (PMC2983887; doi:10.1107/S1600536810010871)
Supplement: Supplementary file 1 [file e-66-0o944-sup1.cif]

##############################################################################
###                                                                        ###
###        Electronic paper (Acta Crystallographica Section E)             ###
###                                                                        ###
##############################################################################
#                                                                            #
# This CIF contains the data in a paper accepted for publication in Acta     #
# Crystallographica Section E. It conforms to the requirements of Notes      #
# for Authors for Section E, and has been peer reviewed under the auspices   #
# of the IUCr Commission on Journals.                                        #
#                                                                            #
# Full details of the Crystallographic Information File format               #
# are given in the paper "The Crystallographic Information File (CIF):       #
# a New Standard Archive File for Crystallography" by S. R. Hall, F. H.      #
# Allen and I. D. Brown [Acta Cryst. (1991), A47, 655-685].                  #
#                                                                            #
# The current version of the core CIF dictionary is obtainable from          #
# ftp://ftp.iucr.org/pub/cif_core.dic. The current version number is 2.4.    #
#                                                                            #
# Software is freely available for graphical display of the structure(s) in  #
# this CIF.  For information consult the CIF home page http://www.iucr.org/  #
# cif/home.html                                                              #
#                                                                            #
# This file may be used for bona fide research purposes within the           #
# scientific community so long as proper attribution is given to the journal # 
# article from which it was obtained.                                        #
#                                                                            #
##############################################################################
                                             
data_global
_audit_creation_method     'by CrystalStructure 3.8'
_journal_date_recd_electronic     2010-03-18
_journal_date_accepted     2010-03-23
_journal_name_full     'Acta Crystallographica, Section E'
_journal_year     2010
_journal_volume     66
_journal_issue      4
_journal_page_first     o944
_journal_page_last     o945
_journal_paper_category     QO
_journal_coeditor_code     SJ2752
_publ_contact_author_name     'Prof. J. Mizuguchi'
_publ_contact_author_address
;
    Department of Applied Physics
    Graduate School of Engineering
    Yokohama National University
    Tokiwadai 79-5, Hodogaya-ku
    Yokohama 240-8501, Japan
;
_publ_contact_author_email     'mizu-j@ynu.ac.jp'
_publ_contact_author_fax     '+81-45-339-3369'
_publ_contact_author_phone     '+81-45-339-3369'
_publ_section_title
;\
6-{5-Amino-3-<i>tert</i>-butyl-4-[(<i>E</i>)-(3-methyl-1,2,4-thiadiazol-5-yl)\
diazenyl]-1<i>H</i>-pyrazol-1-yl}-1,3,5-triazine-2,4(1<i>H</i>,3<i>H</i>)-\
dione--1-methylpyrrolidin-2-one--water (1/1/1)
;
loop_
    _publ_author_name
    _publ_author_address
    ' Shibata, Hiroki'
;
    Department of Applied Physics
    Graduate School of Engineering
    Yokohama National University
    Tokiwadai 79-5, Hodogaya-ku
    Yokohama 240-8501, Japan
;
    ' Mizuguchi, Jin'
;
    Department of Applied Physics
    Graduate School of Engineering
    Yokohama National University
    Tokiwadai 79-5, Hodogaya-ku
    Yokohama 240-8501, Japan
;
data_I
_chemical_name_systematic
;
6-{5-Amino-3-<i>tert</i>-butyl-4-[(<i>E</i>)-(3-methyl-1,2,4-thiadiazol-5-
yl)diazenyl]-1<i>H</i>-pyrazol-1-yl}-1,3,5-triazine-2,4(1<i>H</i>,3<i>H</i>)-
dione--1-methylpyrrolidin-2-one--water (1/1/1)
;
_chemical_formula_moiety     'C13 H16 N10 O2 S, C5 H9 N O, H2 O'
_chemical_formula_sum     'C18 H27 N11 O4 S '
_chemical_formula_iupac     'C13 H16 N10 O2 S, C5 H9 N O, H2 O'
_chemical_formula_weight     493.54
_chemical_melting_point     ?
_symmetry_cell_setting     monoclinic
_symmetry_space_group_name_H-M     'C 2/c'
_symmetry_space_group_name_Hall     '-C 2yc'
loop_
    _symmetry_equiv_pos_site_id
    _symmetry_equiv_pos_as_xyz
    1 '+X,+Y,+Z'
    2 '-X,+Y,1/2-Z'
    3 '-X,-Y,-Z'
    4 '+X,-Y,1/2+Z'
    5 '1/2+X,1/2+Y,+Z'
    6 '1/2-X,1/2+Y,1/2-Z'
    7 '1/2-X,1/2-Y,-Z'
    8 '1/2+X,1/2-Y,1/2+Z'
_cell_length_a     27.8283(5)
_cell_length_b     7.02690(10)
_cell_length_c     23.4417(4)
_cell_angle_alpha     90.0000
_cell_angle_beta     91.3430(7)
_cell_angle_gamma     90.0000
_cell_volume     4582.69(13)
_cell_formula_units_Z     8
_cell_measurement_reflns_used     23604
_cell_measurement_theta_min     3.2
_cell_measurement_theta_max     68.2
_cell_measurement_temperature     93.1
_exptl_crystal_description     'needle'
_exptl_crystal_colour     'yellow'
_exptl_crystal_size_max     0.50
_exptl_crystal_size_mid     0.10
_exptl_crystal_size_min     0.10
_exptl_crystal_density_diffrn     1.431
_exptl_crystal_density_meas     ?
_exptl_crystal_density_method     'not measured'
_exptl_crystal_F_000     2080.00
_exptl_absorpt_coefficient_mu     1.698
_exptl_absorpt_correction_type     multi-scan
_exptl_absorpt_process_details
;
(ABSCOR; Higashi, 1995)
;
_exptl_absorpt_correction_T_min     0.529
_exptl_absorpt_correction_T_max     0.844
_diffrn_ambient_temperature     93.1
_diffrn_radiation_type     'Cu K\a'
_diffrn_radiation_wavelength     1.54187
_diffrn_measurement_device_type     'Rigaku R-AXIS RAPID'
_diffrn_measurement_method     \w
_diffrn_detector_area_resol_mean     10.00
_diffrn_reflns_number     3977
_diffrn_reflns_av_R_equivalents     0.0000
_diffrn_reflns_theta_max     68.23
_diffrn_reflns_theta_full     68.23
_diffrn_measured_fraction_theta_max     0.946
_diffrn_measured_fraction_theta_full     0.946
_diffrn_reflns_limit_h_min     0
_diffrn_reflns_limit_h_max     33
_diffrn_reflns_limit_k_min     0
_diffrn_reflns_limit_k_max     7
_diffrn_reflns_limit_l_min     -28
_diffrn_reflns_limit_l_max     28
_refine_special_details
;
Refinement of <i>F</i>^2^ against ALL reflections. The weighted <i>R</i>-factor
wR and goodness of fit <i>S</i> are based on <i>F</i>^2^, conventional
<i>R</i>-factors <i>R</i> are based on <i>F</i>, with <i>F</i> set to zero for
negative <i>F</i>^2^. The threshold expression of <i>F</i>^2^ >
\s(<i>F</i>^2^) is used only for calculating <i>R</i>-factors(gt) etc. and is
not relevant to the choice of reflections for refinement. <i>R</i>-factors
based on <i>F</i>^2^ are statistically about twice as large as those based on
<i>F</i>, and <i>R</i>- factors based on ALL data will be even larger.
;
_reflns_number_total     3977
_reflns_number_gt     3083
_reflns_threshold_expression     F^2^>2\s(F^2^)
_refine_ls_structure_factor_coef     Fsqd
_refine_ls_R_factor_gt     0.0487
_refine_ls_wR_factor_ref     0.1500
_refine_ls_goodness_of_fit_ref     1.132
_refine_ls_number_reflns     3977
_refine_ls_number_parameters     347
_refine_ls_number_restraints     84
_refine_ls_hydrogen_treatment     constr
_refine_ls_weighting_scheme     calc
_refine_ls_weighting_details
                    'w = 1/[\s^2^(Fo^2^)+(0.0944P)^2^] where P=(Fo^2^+2Fc^2^)/3'
_refine_ls_shift/su_max     ?
_refine_ls_shift/su_max_lt     0.001
_refine_diff_density_max     0.39
_refine_diff_density_min     -0.35
_refine_ls_extinction_method     none
_refine_ls_extinction_coef     ?
loop_
    _atom_type_symbol
    _atom_type_description
    _atom_type_scat_dispersion_real
    _atom_type_scat_dispersion_imag
    _atom_type_scat_source
    'C' 'C' 0.018 0.009
;
International Tables for Crystallography
(1992, Vol. C, Tables 4.2.6.8 and 6.1.1.4)
;
    'H' 'H' 0.000 0.000
;
International Tables for Crystallography
(1992, Vol. C, Table 6.1.1.4)
;
    'N' 'N' 0.031 0.018
;
International Tables for Crystallography
(1992, Vol. C, Tables 4.2.6.8 and 6.1.1.4)
;
    'O' 'O' 0.049 0.032
;
International Tables for Crystallography
(1992, Vol. C, Tables 4.2.6.8 and 6.1.1.4)
;
    'S' 'S' 0.333 0.557
;
International Tables for Crystallography
(1992, Vol. C, Tables 4.2.6.8 and 6.1.1.4)
;
_computing_data_collection     'PROCESS-AUTO (Rigaku, 1998)'
_computing_cell_refinement     'PROCESS-AUTO (Rigaku, 1998)'
_computing_data_reduction
;
CrystalStructure (Rigaku/MSC & Rigaku, 2006)
;
_computing_structure_solution     'SIR2004 (Burla <i>et al.</i>,  2005)'
_computing_structure_refinement     'SHELXL97 (Sheldrick, 2008)'
_computing_molecular_graphics     'ORTEPIII (Burnett & Johnson, 1996)'
_computing_publication_material
;
CrystalStructure (Rigaku/MSC & Rigaku, 2006)
;
loop_
    _atom_site_type_symbol
    _atom_site_label
    _atom_site_fract_x
    _atom_site_fract_y
    _atom_site_fract_z
    _atom_site_U_iso_or_equiv
    _atom_site_adp_type
    _atom_site_calc_flag
    _atom_site_refinement_flags
    _atom_site_occupancy
    _atom_site_disorder_assembly
    _atom_site_disorder_group
    S S1 0.07691(2) 0.68241(9) 0.52778(2) 0.02961(19) Uani d . 1 . .
    O O1 0.40973(6) 0.2937(3) 0.41323(7) 0.0373(5) Uani d . 1 . .
    N N1 0.43390(7) 0.3073(3) 0.50624(9) 0.0308(5) Uani d . 1 . .
    H H1N 0.4631 0.2738 0.4965 0.037 Uiso calc R 1 . .
    N N2 0.37906(7) 0.3899(3) 0.57444(8) 0.0299(5) Uani d . 1 . .
    H H2 0.3705 0.4104 0.6098 0.036 Uiso calc R 1 . .
    N N3 0.35360(7) 0.3813(3) 0.47740(8) 0.0282(5) Uani d . 1 . .
    N N4 0.30101(7) 0.4672(3) 0.54684(8) 0.0289(5) Uani d . 1 . .
    N N5 0.29244(7) 0.5038(3) 0.60491(8) 0.0300(5) Uani d . 1 . .
    N N6 0.17773(7) 0.5903(3) 0.53920(8) 0.0283(5) Uani d . 1 . .
    N N7 0.16607(7) 0.5794(3) 0.48524(8) 0.0299(5) Uani d . 1 . .
    N N8 0.09905(7) 0.6256(3) 0.42446(9) 0.0332(5) Uani d . 1 . .
    N N9 0.03348(7) 0.7075(3) 0.47827(9) 0.0327(5) Uani d . 1 . .
    N N10 0.25877(7) 0.4604(3) 0.45724(8) 0.0292(5) Uani d . 1 . .
    H H10N 0.2847 0.4226 0.4397 0.035 Uiso calc R 1 . .
    H H10M 0.2317 0.4780 0.4377 0.035 Uiso calc R 1 . .
    C C1 0.39937(8) 0.3258(4) 0.46226(11) 0.0288(5) Uani d . 1 . .
    C C2 0.42627(9) 0.3368(4) 0.56318(11) 0.0308(6) Uani d . 1 . .
    C C3 0.34649(8) 0.4099(4) 0.53120(10) 0.0276(5) Uani d . 1 . .
    C C4 0.24716(8) 0.5503(4) 0.60692(10) 0.0281(5) Uani d . 1 . .
    C C5 0.22433(8) 0.5469(4) 0.55086(10) 0.0285(6) Uani d . 1 . .
    C C6 0.26045(9) 0.4907(4) 0.51269(10) 0.0286(5) Uani d . 1 . .
    C C7 0.11800(9) 0.6252(4) 0.47621(10) 0.0292(5) Uani d . 1 . .
    C C8 0.05135(9) 0.6725(4) 0.42785(11) 0.0331(6) Uani d . 1 . .
    C C9 0.02131(11) 0.6866(6) 0.37484(13) 0.0563(9) Uani d . 1 . .
    H H9A -0.0123 0.7067 0.3847 0.084 Uiso calc R 1 . .
    H H9B 0.0241 0.5686 0.3529 0.084 Uiso calc R 1 . .
    H H9C 0.0324 0.7939 0.3519 0.084 Uiso calc R 1 . .
    C C10 0.22345(9) 0.5893(4) 0.66330(11) 0.0321(6) Uani d . 1 . .
    C C11 0.26138(9) 0.5910(4) 0.71164(11) 0.0382(6) Uani d . 1 . .
    H H11A 0.2841 0.6953 0.7055 0.057 Uiso calc R 1 . .
    H H11B 0.2787 0.4696 0.7121 0.057 Uiso calc R 1 . .
    H H11C 0.2456 0.6092 0.7482 0.057 Uiso calc R 1 . .
    C C12 0.19714(9) 0.7813(4) 0.66161(11) 0.0384(7) Uani d . 1 . .
    H H12A 0.1812 0.8021 0.6980 0.058 Uiso calc R 1 . .
    H H12B 0.1730 0.7807 0.6305 0.058 Uiso calc R 1 . .
    H H12C 0.2203 0.8836 0.6553 0.058 Uiso calc R 1 . .
    C C13 0.18754(9) 0.4262(5) 0.67302(11) 0.0412(7) Uani d . 1 . .
    H H13A 0.1714 0.4464 0.7092 0.062 Uiso calc R 1 . .
    H H13B 0.2048 0.3047 0.6744 0.062 Uiso calc R 1 . .
    H H13C 0.1636 0.4239 0.6417 0.062 Uiso calc R 1 . .
    O O2 0.45672(6) 0.3194(3) 0.60030(8) 0.0383(5) Uani d . 1 . .
    O O4 0.18713(7) 0.4753(3) 0.35961(8) 0.0463(5) Uani d . 1 . .
    H H4A 0.1719 0.3757 0.3430 0.056 Uiso d . 1 . .
    H H4B 0.1611 0.5393 0.3707 0.056 Uiso d . 1 . .
    O O3A 0.13169(17) 0.1331(6) 0.30823(16) 0.0335(13) Uani d PGU 0.488(5) A 1
    C C14A 0.10177(11) 0.1786(4) 0.27041(11) 0.0290(15) Uani d PGU 0.488(5) A 1
    C C15A 0.07874(15) 0.3737(4) 0.25815(16) 0.0457(16) Uani d PGU 0.488(5) A 1
    H H15A 0.1031 0.4764 0.2596 0.055 Uiso calc PR 0.488(5) A 1
    H H15B 0.0533 0.4025 0.2857 0.055 Uiso calc PR 0.488(5) A 1
    C C16A 0.05744(16) 0.3497(5) 0.19745(16) 0.0485(17) Uani d PGU 0.488(5) A 1
    H H16A 0.0273 0.4232 0.1926 0.058 Uiso calc PR 0.488(5) A 1
    H H16B 0.0805 0.3930 0.1687 0.058 Uiso calc PR 0.488(5) A 1
    C C17A 0.04784(13) 0.1366(5) 0.19163(14) 0.0356(16) Uani d PGU 0.488(5) A 1
    H H17A 0.0145 0.1050 0.2021 0.043 Uiso calc PR 0.488(5) A 1
    H H17B 0.0534 0.0923 0.1522 0.043 Uiso calc PR 0.488(5) A 1
    N N11A 0.08266(10) 0.0533(4) 0.23192(11) 0.0322(12) Uani d PGU 0.488(5) A 1
    C C18A 0.09354(17) -0.1506(4) 0.23177(18) 0.0488(17) Uani d PGU 0.488(5) A 1
    H H18A 0.1050 -0.1876 0.1941 0.073 Uiso calc PR 0.488(5) A 1
    H H18B 0.0644 -0.2227 0.2403 0.073 Uiso calc PR 0.488(5) A 1
    H H18C 0.1185 -0.1780 0.2608 0.073 Uiso calc PR 0.488(5) A 1
    O O3B 0.12735(16) 0.2045(5) 0.31146(16) 0.0311(12) Uani d PGU 0.512(5) A 2
    C C14B 0.10602(10) 0.1110(4) 0.27360(11) 0.0333(16) Uani d PGU 0.512(5) A 2
    C C15B 0.10728(13) -0.1044(4) 0.26215(16) 0.0413(14) Uani d PGU 0.512(5) A 2
    H H15C 0.1044 -0.1776 0.2980 0.050 Uiso calc PR 0.512(5) A 2
    H H15D 0.1373 -0.1416 0.2433 0.050 Uiso calc PR 0.512(5) A 2
    C C16B 0.06328(14) -0.1355(4) 0.22232(17) 0.0423(14) Uani d PGU 0.512(5) A 2
    H H16C 0.0695 -0.2378 0.1944 0.051 Uiso calc PR 0.512(5) A 2
    H H16D 0.0347 -0.1699 0.2444 0.051 Uiso calc PR 0.512(5) A 2
    C C17B 0.05587(13) 0.0551(5) 0.19218(13) 0.0394(16) Uani d PGU 0.512(5) A 2
    H H17C 0.0727 0.0584 0.1554 0.047 Uiso calc PR 0.512(5) A 2
    H H17D 0.0213 0.0814 0.1851 0.047 Uiso calc PR 0.512(5) A 2
    N N11B 0.07691(9) 0.1908(3) 0.23277(10) 0.0354(12) Uani d PGU 0.512(5) A 2
    C C18B 0.06870(15) 0.3959(4) 0.22719(17) 0.0419(15) Uani d PGU 0.512(5) A 2
    H H18D 0.0343 0.4226 0.2301 0.063 Uiso calc PR 0.512(5) A 2
    H H18E 0.0799 0.4393 0.1901 0.063 Uiso calc PR 0.512(5) A 2
    H H18F 0.0864 0.4630 0.2577 0.063 Uiso calc PR 0.512(5) A 2
loop_
    _atom_site_aniso_label
    _atom_site_aniso_U_11
    _atom_site_aniso_U_22
    _atom_site_aniso_U_33
    _atom_site_aniso_U_12
    _atom_site_aniso_U_13
    _atom_site_aniso_U_23
    S1 0.0231(3) 0.0402(4) 0.0255(3) 0.0041(2) 0.0000(2) -0.0017(3)
    O1 0.0262(9) 0.0595(13) 0.0264(9) 0.0060(8) 0.0017(7) -0.0019(8)
    N1 0.0183(10) 0.0433(13) 0.0307(11) 0.0024(9) 0.0007(8) -0.0018(9)
    N2 0.0233(10) 0.0437(13) 0.0227(10) 0.0029(9) -0.0004(8) -0.0026(9)
    N3 0.0214(10) 0.0370(12) 0.0262(11) 0.0010(8) 0.0007(8) 0.0011(9)
    N4 0.0228(10) 0.0396(13) 0.0241(11) 0.0026(9) 0.0001(8) -0.0009(9)
    N5 0.0244(11) 0.0404(13) 0.0253(11) 0.0031(9) 0.0021(8) -0.0026(9)
    N6 0.0259(10) 0.0317(12) 0.0271(11) 0.0010(8) -0.0007(8) 0.0004(9)
    N7 0.0232(10) 0.0397(13) 0.0265(11) 0.0024(9) -0.0023(8) 0.0000(9)
    N8 0.0266(11) 0.0457(14) 0.0272(11) 0.0074(9) -0.0014(9) -0.0016(10)
    N9 0.0250(11) 0.0437(14) 0.0291(11) 0.0057(9) -0.0020(8) -0.0013(9)
    N10 0.0243(10) 0.0402(13) 0.0231(10) 0.0054(9) -0.0001(8) -0.0008(9)
    C1 0.0230(12) 0.0336(15) 0.0298(13) 0.0001(10) 0.0003(10) 0.0012(10)
    C2 0.0238(12) 0.0367(15) 0.0318(13) 0.0011(10) -0.0006(10) -0.0001(11)
    C3 0.0212(12) 0.0323(14) 0.0294(13) 0.0005(9) -0.0003(9) 0.0002(10)
    C4 0.0239(12) 0.0338(14) 0.0266(13) 0.0028(10) 0.0002(9) 0.0001(10)
    C5 0.0260(12) 0.0334(14) 0.0260(12) 0.0043(10) -0.0009(10) -0.0002(10)
    C6 0.0251(12) 0.0320(14) 0.0287(13) 0.0008(10) -0.0019(9) 0.0015(10)
    C7 0.0270(13) 0.0337(14) 0.0269(12) 0.0050(10) 0.0012(10) -0.0010(10)
    C8 0.0286(13) 0.0426(16) 0.0279(13) 0.0079(11) -0.0029(10) -0.0014(11)
    C9 0.0387(16) 0.097(3) 0.0328(16) 0.0236(17) -0.0070(13) -0.0088(16)
    C10 0.0233(12) 0.0473(17) 0.0258(13) 0.0029(11) 0.0035(10) -0.0005(11)
    C11 0.0324(14) 0.0559(18) 0.0264(13) 0.0058(12) 0.0007(10) -0.0014(12)
    C12 0.0321(14) 0.0549(19) 0.0282(14) 0.0083(12) 0.0016(11) -0.0045(12)
    C13 0.0325(15) 0.059(2) 0.0319(15) -0.0042(13) 0.0063(11) 0.0026(13)
    O2 0.0251(9) 0.0573(13) 0.0323(10) 0.0053(8) -0.0068(7) -0.0020(8)
    O4 0.0331(10) 0.0676(15) 0.0383(11) 0.0036(9) 0.0018(8) -0.0084(10)
    O3A 0.030(2) 0.051(3) 0.020(2) 0.018(2) -0.0027(17) -0.018(2)
    C14A 0.016(2) 0.051(3) 0.021(3) 0.004(2) -0.001(2) 0.001(2)
    C15A 0.040(3) 0.048(4) 0.049(4) 0.008(3) 0.001(3) -0.001(3)
    C16A 0.053(4) 0.052(4) 0.040(3) 0.012(3) -0.007(3) 0.005(3)
    C17A 0.031(3) 0.044(4) 0.032(3) 0.007(3) -0.004(2) -0.004(3)
    N11A 0.031(2) 0.041(3) 0.024(2) 0.002(2) -0.0028(18) -0.001(2)
    C18A 0.060(4) 0.044(4) 0.042(4) 0.008(3) 0.001(3) -0.004(3)
    O3B 0.032(2) 0.030(3) 0.031(2) 0.0077(19) -0.0010(18) -0.0098(18)
    C14B 0.032(3) 0.039(3) 0.030(3) -0.001(2) 0.012(3) -0.002(2)
    C15B 0.040(3) 0.041(3) 0.043(3) -0.001(2) -0.004(3) 0.000(3)
    C16B 0.043(3) 0.043(3) 0.040(3) -0.006(3) -0.001(3) -0.003(2)
    C17B 0.032(3) 0.051(4) 0.035(3) 0.004(3) -0.003(2) -0.007(3)
    N11B 0.030(2) 0.043(3) 0.032(2) -0.0011(19) -0.0004(19) 0.000(2)
    C18B 0.042(3) 0.043(3) 0.040(4) 0.000(3) -0.001(3) 0.002(3)
_geom_special_details
;
All esds (except the esd in the dihedral angle between two l.s. planes) are
estimated using the full covariance matrix. The cell esds are taken into
account individually in the estimation of esds in distances, angles and
torsion angles; correlations between esds in cell parameters are only used
when they are defined by crystal symmetry. An approximate (isotropic)
treatment of cell esds is used for estimating esds involving l.s. planes.
;
loop_
    _geom_bond_atom_site_label_1
    _geom_bond_atom_site_label_2
    _geom_bond_site_symmetry_2
    _geom_bond_distance
    _geom_bond_publ_flag
    S1 N9 . 1.665(2) ?
    S1 C7 . 1.731(2) ?
    O1 C1 . 1.213(3) ?
    N1 C2 . 1.372(3) ?
    N1 C1 . 1.399(3) ?
    N1 H1N . 0.8800 ?
    N2 C3 . 1.351(3) ?
    N2 C2 . 1.397(3) ?
    N2 H2 . 0.8800 ?
    N3 C3 . 1.297(3) ?
    N3 C1 . 1.386(3) ?
    N4 C6 . 1.378(3) ?
    N4 C3 . 1.385(3) ?
    N4 N5 . 1.411(3) ?
    N5 C4 . 1.304(3) ?
    N6 N7 . 1.301(3) ?
    N6 C5 . 1.354(3) ?
    N7 C7 . 1.388(3) ?
    N8 C7 . 1.311(3) ?
    N8 C8 . 1.372(3) ?
    N9 C8 . 1.316(3) ?
    N10 C6 . 1.317(3) ?
    N10 H10N . 0.8800 ?
    N10 H10M . 0.8800 ?
    C2 O2 . 1.207(3) ?
    C4 C5 . 1.446(3) ?
    C4 C10 . 1.516(3) ?
    C5 C6 . 1.417(3) ?
    C8 C9 . 1.485(3) ?
    C9 H9A . 0.9800 ?
    C9 H9B . 0.9800 ?
    C9 H9C . 0.9800 ?
    C10 C11 . 1.530(3) ?
    C10 C12 . 1.535(4) ?
    C10 C13 . 1.541(4) ?
    C11 H11A . 0.9800 ?
    C11 H11B . 0.9800 ?
    C11 H11C . 0.9800 ?
    C12 H12A . 0.9800 ?
    C12 H12B . 0.9800 ?
    C12 H12C . 0.9800 ?
    C13 H13A . 0.9800 ?
    C13 H13B . 0.9800 ?
    C13 H13C . 0.9800 ?
    O4 H4A . 0.9018 ?
    O4 H4B . 0.8962 ?
    O3A C14A . 1.2437 ?
    C14A N11A . 1.3603 ?
    C14A C15A . 1.5375 ?
    C15A C16A . 1.5378 ?
    C15A H15A . 0.9900 ?
    C15A H15B . 0.9900 ?
    C16A C17A . 1.5263 ?
    C16A H16A . 0.9900 ?
    C16A H16B . 0.9900 ?
    C17A N11A . 1.4598 ?
    C17A H17A . 0.9900 ?
    C17A H17B . 0.9900 ?
    N11A C18A . 1.4644 ?
    C18A H18A . 0.9800 ?
    C18A H18B . 0.9800 ?
    C18A H18C . 0.9800 ?
    O3B C14B . 1.2436 ?
    C14B N11B . 1.3603 ?
    C14B C15B . 1.5375 ?
    C15B C16B . 1.5379 ?
    C15B H15C . 0.9900 ?
    C15B H15D . 0.9900 ?
    C16B C17B . 1.5263 ?
    C16B H16C . 0.9900 ?
    C16B H16D . 0.9900 ?
    C17B N11B . 1.4599 ?
    C17B H17C . 0.9900 ?
    C17B H17D . 0.9900 ?
    N11B C18B . 1.4644 ?
    C18B H18D . 0.9800 ?
    C18B H18E . 0.9800 ?
    C18B H18F . 0.9800 ?
loop_
    _geom_angle_atom_site_label_1
    _geom_angle_atom_site_label_2
    _geom_angle_atom_site_label_3
    _geom_angle_site_symmetry_1
    _geom_angle_site_symmetry_3
    _geom_angle
    _geom_angle_publ_flag
    N9 S1 C7 . . 91.05(11) ?
    C2 N1 C1 . . 125.7(2) ?
    C2 N1 H1N . . 117.1 ?
    C1 N1 H1N . . 117.1 ?
    C3 N2 C2 . . 120.2(2) ?
    C3 N2 H2 . . 119.9 ?
    C2 N2 H2 . . 119.9 ?
    C3 N3 C1 . . 117.1(2) ?
    C6 N4 C3 . . 128.4(2) ?
    C6 N4 N5 . . 112.57(19) ?
    C3 N4 N5 . . 118.97(19) ?
    C4 N5 N4 . . 105.43(19) ?
    N7 N6 C5 . . 113.5(2) ?
    N6 N7 C7 . . 110.6(2) ?
    C7 N8 C8 . . 108.4(2) ?
    C8 N9 S1 . . 108.82(17) ?
    C6 N10 H10N . . 120.0 ?
    C6 N10 H10M . . 120.0 ?
    H10N N10 H10M . . 120.0 ?
    O1 C1 N3 . . 122.4(2) ?
    O1 C1 N1 . . 120.5(2) ?
    N3 C1 N1 . . 117.2(2) ?
    O2 C2 N1 . . 124.3(2) ?
    O2 C2 N2 . . 122.6(2) ?
    N1 C2 N2 . . 113.1(2) ?
    N3 C3 N2 . . 126.8(2) ?
    N3 C3 N4 . . 117.6(2) ?
    N2 C3 N4 . . 115.6(2) ?
    N5 C4 C5 . . 111.6(2) ?
    N5 C4 C10 . . 121.2(2) ?
    C5 C4 C10 . . 127.2(2) ?
    N6 C5 C6 . . 128.7(2) ?
    N6 C5 C4 . . 125.3(2) ?
    C6 C5 C4 . . 106.0(2) ?
    N10 C6 N4 . . 124.3(2) ?
    N10 C6 C5 . . 131.2(2) ?
    N4 C6 C5 . . 104.5(2) ?
    N8 C7 N7 . . 120.5(2) ?
    N8 C7 S1 . . 112.82(18) ?
    N7 C7 S1 . . 126.71(18) ?
    N9 C8 N8 . . 118.9(2) ?
    N9 C8 C9 . . 121.5(2) ?
    N8 C8 C9 . . 119.6(2) ?
    C8 C9 H9A . . 109.5 ?
    C8 C9 H9B . . 109.5 ?
    H9A C9 H9B . . 109.5 ?
    C8 C9 H9C . . 109.5 ?
    H9A C9 H9C . . 109.5 ?
    H9B C9 H9C . . 109.5 ?
    C4 C10 C11 . . 109.9(2) ?
    C4 C10 C12 . . 110.7(2) ?
    C11 C10 C12 . . 109.4(2) ?
    C4 C10 C13 . . 107.0(2) ?
    C11 C10 C13 . . 109.6(2) ?
    C12 C10 C13 . . 110.3(2) ?
    C10 C11 H11A . . 109.5 ?
    C10 C11 H11B . . 109.5 ?
    H11A C11 H11B . . 109.5 ?
    C10 C11 H11C . . 109.5 ?
    H11A C11 H11C . . 109.5 ?
    H11B C11 H11C . . 109.5 ?
    C10 C12 H12A . . 109.5 ?
    C10 C12 H12B . . 109.5 ?
    H12A C12 H12B . . 109.5 ?
    C10 C12 H12C . . 109.5 ?
    H12A C12 H12C . . 109.5 ?
    H12B C12 H12C . . 109.5 ?
    C10 C13 H13A . . 109.5 ?
    C10 C13 H13B . . 109.5 ?
    H13A C13 H13B . . 109.5 ?
    C10 C13 H13C . . 109.5 ?
    H13A C13 H13C . . 109.5 ?
    H13B C13 H13C . . 109.5 ?
    H4A O4 H4B . . 98.0 ?
    O3A C14A N11A . . 123.4 ?
    O3A C14A C15A . . 129.2 ?
    N11A C14A C15A . . 107.4 ?
    C14A C15A C16A . . 103.0 ?
    C14A C15A H15A . . 111.2 ?
    C16A C15A H15A . . 111.2 ?
    C14A C15A H15B . . 111.2 ?
    C16A C15A H15B . . 111.2 ?
    H15A C15A H15B . . 109.1 ?
    C17A C16A C15A . . 104.7 ?
    C17A C16A H16A . . 110.8 ?
    C15A C16A H16A . . 110.8 ?
    C17A C16A H16B . . 110.8 ?
    C15A C16A H16B . . 110.8 ?
    H16A C16A H16B . . 108.9 ?
    N11A C17A C16A . . 102.9 ?
    N11A C17A H17A . . 111.2 ?
    C16A C17A H17A . . 111.2 ?
    N11A C17A H17B . . 111.2 ?
    C16A C17A H17B . . 111.2 ?
    H17A C17A H17B . . 109.1 ?
    C14A N11A C17A . . 114.4 ?
    C14A N11A C18A . . 123.9 ?
    C17A N11A C18A . . 121.7 ?
    O3B C14B N11B . . 123.4 ?
    O3B C14B C15B . . 129.2 ?
    N11B C14B C15B . . 107.4 ?
    C14B C15B C16B . . 103.0 ?
    C14B C15B H15C . . 111.2 ?
    C16B C15B H15C . . 111.2 ?
    C14B C15B H15D . . 111.2 ?
    C16B C15B H15D . . 111.2 ?
    H15C C15B H15D . . 109.1 ?
    C17B C16B C15B . . 104.7 ?
    C17B C16B H16C . . 110.8 ?
    C15B C16B H16C . . 110.8 ?
    C17B C16B H16D . . 110.8 ?
    C15B C16B H16D . . 110.8 ?
    H16C C16B H16D . . 108.9 ?
    N11B C17B C16B . . 102.9 ?
    N11B C17B H17C . . 111.2 ?
    C16B C17B H17C . . 111.2 ?
    N11B C17B H17D . . 111.2 ?
    C16B C17B H17D . . 111.2 ?
    H17C C17B H17D . . 109.1 ?
    C14B N11B C17B . . 114.4 ?
    C14B N11B C18B . . 123.9 ?
    C17B N11B C18B . . 121.7 ?
    N11B C18B H18D . . 109.5 ?
    N11B C18B H18E . . 109.5 ?
    H18D C18B H18E . . 109.5 ?
    N11B C18B H18F . . 109.5 ?
    H18D C18B H18F . . 109.5 ?
    H18E C18B H18F . . 109.5 ?
loop_
    _geom_torsion_atom_site_label_1
    _geom_torsion_atom_site_label_2
    _geom_torsion_atom_site_label_3
    _geom_torsion_atom_site_label_4
    _geom_torsion_site_symmetry_1
    _geom_torsion_site_symmetry_2
    _geom_torsion_site_symmetry_3
    _geom_torsion_site_symmetry_4
    _geom_torsion
    _geom_torsion_publ_flag
    C6 N4 N5 C4 . . . . -0.2(3) ?
    C3 N4 N5 C4 . . . . -178.7(2) ?
    C5 N6 N7 C7 . . . . 180.0(2) ?
    C7 S1 N9 C8 . . . . 0.2(2) ?
    C3 N3 C1 O1 . . . . 179.3(3) ?
    C3 N3 C1 N1 . . . . -0.6(3) ?
    C2 N1 C1 O1 . . . . -178.9(3) ?
    C2 N1 C1 N3 . . . . 0.9(4) ?
    C1 N1 C2 O2 . . . . 179.8(2) ?
    C1 N1 C2 N2 . . . . -0.2(4) ?
    C3 N2 C2 O2 . . . . 179.1(2) ?
    C3 N2 C2 N1 . . . . -0.9(3) ?
    C1 N3 C3 N2 . . . . -0.5(4) ?
    C1 N3 C3 N4 . . . . 179.4(2) ?
    C2 N2 C3 N3 . . . . 1.3(4) ?
    C2 N2 C3 N4 . . . . -178.6(2) ?
    C6 N4 C3 N3 . . . . 3.2(4) ?
    N5 N4 C3 N3 . . . . -178.5(2) ?
    C6 N4 C3 N2 . . . . -176.8(2) ?
    N5 N4 C3 N2 . . . . 1.4(3) ?
    N4 N5 C4 C5 . . . . -0.2(3) ?
    N4 N5 C4 C10 . . . . 176.4(2) ?
    N7 N6 C5 C6 . . . . -0.9(4) ?
    N7 N6 C5 C4 . . . . 179.0(2) ?
    N5 C4 C5 N6 . . . . -179.3(2) ?
    C10 C4 C5 N6 . . . . 4.3(4) ?
    N5 C4 C5 C6 . . . . 0.5(3) ?
    C10 C4 C5 C6 . . . . -175.8(2) ?
    C3 N4 C6 N10 . . . . 0.1(4) ?
    N5 N4 C6 N10 . . . . -178.2(2) ?
    C3 N4 C6 C5 . . . . 178.9(2) ?
    N5 N4 C6 C5 . . . . 0.5(3) ?
    N6 C5 C6 N10 . . . . -2.2(5) ?
    C4 C5 C6 N10 . . . . 178.0(3) ?
    N6 C5 C6 N4 . . . . 179.2(3) ?
    C4 C5 C6 N4 . . . . -0.6(3) ?
    C8 N8 C7 N7 . . . . 179.1(2) ?
    C8 N8 C7 S1 . . . . 0.0(3) ?
    N6 N7 C7 N8 . . . . 179.1(2) ?
    N6 N7 C7 S1 . . . . -2.0(3) ?
    N9 S1 C7 N8 . . . . -0.1(2) ?
    N9 S1 C7 N7 . . . . -179.1(2) ?
    S1 N9 C8 N8 . . . . -0.2(3) ?
    S1 N9 C8 C9 . . . . -179.0(2) ?
    C7 N8 C8 N9 . . . . 0.1(4) ?
    C7 N8 C8 C9 . . . . 178.9(3) ?
    N5 C4 C10 C11 . . . . 7.4(4) ?
    C5 C4 C10 C11 . . . . -176.5(3) ?
    N5 C4 C10 C12 . . . . 128.4(3) ?
    C5 C4 C10 C12 . . . . -55.6(3) ?
    N5 C4 C10 C13 . . . . -111.4(3) ?
    C5 C4 C10 C13 . . . . 64.6(3) ?
    O3A C14A C15A C16A . . . . 164.1 ?
    N11A C14A C15A C16A . . . . -17.2 ?
    C14A C15A C16A C17A . . . . 26.5 ?
    C15A C16A C17A N11A . . . . -26.1 ?
    O3A C14A N11A C17A . . . . 179.4 ?
    C15A C14A N11A C17A . . . . 0.6 ?
    O3A C14A N11A C18A . . . . 2.4 ?
    C15A C14A N11A C18A . . . . -176.4 ?
    C16A C17A N11A C14A . . . . 16.4 ?
    C16A C17A N11A C18A . . . . -166.5 ?
    O3B C14B C15B C16B . . . . 164.0 ?
    N11B C14B C15B C16B . . . . -17.2 ?
    C14B C15B C16B C17B . . . . 26.5 ?
    C15B C16B C17B N11B . . . . -26.1 ?
    O3B C14B N11B C17B . . . . 179.4 ?
    C15B C14B N11B C17B . . . . 0.6 ?
    O3B C14B N11B C18B . . . . 2.4 ?
    C15B C14B N11B C18B . . . . -176.4 ?
    C16B C17B N11B C14B . . . . 16.4 ?
    C16B C17B N11B C18B . . . . -166.5 ?
loop_
    _geom_hbond_atom_site_label_D
    _geom_hbond_atom_site_label_H
    _geom_hbond_atom_site_label_A
    _geom_hbond_site_symmetry_D
    _geom_hbond_site_symmetry_H
    _geom_hbond_site_symmetry_A
    _geom_hbond_distance_DH
    _geom_hbond_distance_HA
    _geom_hbond_distance_DA
    _geom_hbond_angle_DHA
    _geom_hbond_publ_flag
    O4 H4A O3A . . . 0.902 2.186 3.087(4) 175.8 y
    O4 H4A O3B . . . 0.902 1.868 2.752(4) 166.3 y
    O4 H4B N7 . . . 0.896 2.700 3.104(2) 108.5 y
    O4 H4B N8 . . . 0.896 2.245 3.100(2) 159.4 y
    N1 H1N N9 . . 5_545 0.880 2.069 2.947(2) 176.0 y
    N2 H2 N5 . . . 0.880 2.270 2.654(2) 106.2 y
    N2 H2 O3A . . 7_556 0.880 1.948 2.778(4) 156.8 y
    N2 H2 O3B . . 7_556 0.880 2.014 2.766(4) 142.7 y
    N10 H10N N3 . . . 0.880 2.113 2.727(2) 126.3 y
    N10 H10M O4 . . . 0.880 2.188 3.002(2) 153.5 y
    N10 H10M N7 . . . 0.880 2.276 2.804(2) 118.5 y
