# Supplementary material for: 6-{5-Amino-3-tert-butyl-4-[(E)-(3-methyl-1,2,4-thiadiazol-5-yl)diazen­yl]-1H-pyrazol-1-yl}-1,3,5-triazine-2,4(1H,3H)-dione–1-methyl­pyrrolidin-2-one–water (1/1/1)
Source: Acta Crystallogr Sect E Struct Rep Online. 2010 Mar 27;66(Pt 4):o944–5. doi: 10.1107/S1600536810010871 (PMC2983887; doi:10.1107/S1600536810010871)
Supplement: Supplementary file 2 [file e-66-0o944-Isup2.hkl]

# 
# h,k,l, Fc-squared, Fo-squared, sigma(Fo-squared) and status flag 
# 
data_I
_shelx_title '  NMP01' 
_shelx_refln_list_code          4 
_shelx_F_calc_maximum      513.92 
_exptl_crystal_F_000      2088.00 
_reflns_d_resolution_high  0.8302 
 
loop_ 
 _symmetry_equiv_pos_as_xyz 
 'x, y, z' 
 '-x, y, -z+1/2' 
 'x+1/2, y+1/2, z' 
 '-x+1/2, y+1/2, -z+1/2' 
 '-x, -y, -z' 
 'x, -y, z-1/2' 
 '-x+1/2, -y+1/2, -z' 
 'x+1/2, -y+1/2, z-1/2' 
 
_cell_length_a    27.8283 
_cell_length_b     7.0269 
_cell_length_c    23.4417 
_cell_angle_alpha  90.000 
_cell_angle_beta   91.343 
_cell_angle_gamma  90.000 
 
_shelx_F_squared_multiplier     1.000 
 
loop_ 
 _refln_index_h 
 _refln_index_k 
 _refln_index_l 
 _refln_F_squared_calc 
 _refln_F_squared_meas 
 _refln_F_squared_sigma 
 _refln_observed_status 
   2   0   0     2097.34     2018.98     21.94 o 
   4   0   0    10924.69    11513.99     81.28 o 
   6   0   0   156546.88   148478.67   2371.76 o 
   8   0   0    45158.39    46516.25    519.96 o 
  10   0   0       11.67       14.99     19.77 o 
  12   0   0     4983.54     5624.03    138.96 o 
  14   0   0     1748.30     1886.31     54.89 o 
  16   0   0     1418.38     1371.88     65.36 o 
  18   0   0     6790.68     7148.14    188.64 o 
  20   0   0      686.55      638.39     53.17 o 
  22   0   0      536.07      505.47     41.26 o 
  24   0   0      238.25      220.16     66.98 o 
  26   0   0     2657.55     2178.63     48.74 o 
  28   0   0      268.45      193.07     68.25 o 
  30   0   0       27.92        8.05     27.47 o 
   1   1   0     2997.51     3173.50     17.34 o 
   3   1   0       73.33       62.75     12.01 o 
   5   1   0    16918.60    17358.36     99.56 o 
   7   1   0       89.56      126.48     16.89 o 
   9   1   0    15132.48    14075.83    126.41 o 
  11   1   0    24792.19    24020.43    306.25 o 
  13   1   0      134.72      164.87     25.77 o 
  15   1   0     3103.12     3629.59     46.36 o 
  17   1   0     3111.95     3464.09     69.74 o 
  19   1   0     2535.02     2428.01     54.89 o 
  21   1   0     3014.30     2832.07     83.15 o 
  23   1   0     3287.21     3281.45     42.05 o 
  25   1   0     3222.36     2923.04     76.87 o 
  27   1   0     3536.35     3272.93     47.08 o 
  29   1   0     1580.91     1402.47     63.26 o 
   0   2   0     1246.57     1213.08     23.31 o 
   2   2   0   204954.19   200490.41   1808.45 o 
   4   2   0    24332.27    24448.97    331.21 o 
   6   2   0     9079.79     8975.61     83.03 o 
   8   2   0     7040.33     7735.98     91.13 o 
  10   2   0       76.39       46.14     23.75 o 
  12   2   0      441.99      486.04     30.51 o 
  14   2   0     2542.45     3004.87     71.94 o 
  16   2   0     2314.05     2064.58     58.74 o 
  18   2   0     1051.78     1033.66     38.54 o 
  20   2   0     1866.48     1862.21     68.28 o 
  22   2   0       73.05       77.32     31.42 o 
  24   2   0      255.69      233.15     65.40 o 
  26   2   0      371.31      358.55     66.90 o 
  28   2   0      207.38      190.01     31.75 o 
  30   2   0      241.36      187.20     53.65 o 
  32   2   0      187.53      147.16     48.49 o 
   1   3   0     2259.74     2148.24     32.22 o 
   3   3   0     6108.23     6508.97     94.90 o 
   5   3   0     4836.31     4811.61     79.79 o 
   7   3   0     3820.05     3913.30     63.87 o 
   9   3   0      201.86      247.10     23.24 o 
  11   3   0       10.20       26.96     24.82 o 
  13   3   0     1751.26     1251.54     45.03 o 
  15   3   0      253.48      203.88     34.36 o 
  17   3   0      346.23      386.89     78.52 o 
  19   3   0      888.74      845.19     36.10 o 
  21   3   0     2085.42     2033.57     63.00 o 
  23   3   0      327.56      353.79     40.37 o 
  25   3   0     2826.98     2828.88    142.01 o 
  27   3   0      250.09      148.35     62.38 o 
  29   3   0      118.11      112.02     28.59 o 
  31   3   0     2183.84     2457.33     33.90 o 
   0   4   0    10434.02    11360.72    228.57 o 
   2   4   0     7488.05     8012.45    156.97 o 
   4   4   0    21315.30    22007.85    392.60 o 
   6   4   0      418.58      494.73     33.87 o 
   8   4   0     1203.95     1285.34     38.74 o 
  10   4   0     1053.94     1062.02     44.52 o 
  12   4   0      184.95      223.13     31.73 o 
  14   4   0       24.44       31.25     47.08 o 
  16   4   0       13.42       10.86     37.15 o 
  18   4   0     3198.23     3176.18     98.55 o 
  20   4   0      399.63      448.34     48.55 o 
  22   4   0        6.01        4.56     34.71 o 
  24   4   0      389.67      382.47     69.52 o 
  26   4   0       58.58       49.45     31.11 o 
  28   4   0      207.03      195.79     52.65 o 
   1   5   0       95.87       95.67     27.23 o 
   3   5   0     1996.13     1820.41     80.31 o 
   5   5   0      755.12      694.10     40.90 o 
   7   5   0     3402.42     3338.23     70.51 o 
   9   5   0      359.79      397.01     38.29 o 
  11   5   0     1055.46     1066.06     44.06 o 
  13   5   0      390.85      414.02     41.88 o 
  15   5   0      202.16      181.17     39.71 o 
  17   5   0      476.49      582.47     58.01 o 
  19   5   0      400.72      360.31     54.10 o 
  21   5   0      180.42      205.66     43.44 o 
  23   5   0      173.48      206.60     45.20 o 
  25   5   0      233.46      244.60     34.96 o 
  27   5   0     1257.20     1241.56     56.43 o 
   2   6   0     3783.88     2973.43    125.21 o 
   4   6   0       34.64       16.07     46.16 o 
   6   6   0     5376.90     4835.93    197.05 o 
   8   6   0     1619.78     1604.18     84.13 o 
  10   6   0      174.90      204.68     49.79 o 
  12   6   0        8.26       20.87     34.81 o 
  14   6   0     1183.53     1627.11     50.99 o 
  16   6   0       85.81      114.74     34.19 o 
  18   6   0      787.74     1014.43     56.82 o 
  20   6   0        2.18        8.83     32.02 o 
  22   6   0      110.93      146.40     36.18 o 
   5   7   0      989.14      589.98     31.30 o 
   7   7   0       46.84       42.84     60.18 o 
   9   7   0       25.77       19.79     65.52 o 
  11   7   0       52.59       42.60     32.18 o 
  13   7   0       66.38       36.59     44.65 o 
  15   7   0      232.35      213.92     34.30 o 
  17   7   0        4.21        4.79     45.66 o 
 -29   1   1      524.54      393.38     34.63 o 
 -27   1   1      166.03      114.37     32.01 o 
 -25   1   1     1355.06     1154.67     68.43 o 
 -23   1   1     5010.03     4570.72     45.55 o 
 -21   1   1      408.75      346.94     37.46 o 
 -19   1   1     4443.81     4209.96     84.56 o 
 -17   1   1       22.18       87.86     25.44 o 
 -15   1   1     3495.02     4372.98     91.33 o 
 -13   1   1     3387.67     3385.90     51.63 o 
 -11   1   1     3314.01     3984.16     47.20 o 
  -9   1   1      448.69      574.04     19.29 o 
  -7   1   1    18921.15    19132.77    168.57 o 
  -5   1   1    14449.92    14114.45    141.52 o 
  -3   1   1      581.52      504.62     12.42 o 
  -1   1   1     5476.65     5805.16     28.19 o 
   1   1   1     8206.16     8396.89     68.61 o 
   3   1   1     9900.03     9412.95     93.36 o 
   5   1   1     5970.44     5914.54     65.60 o 
   7   1   1      477.84      412.77     18.80 o 
   9   1   1     5453.70     5132.83     75.21 o 
  11   1   1     1208.04     1105.09     26.30 o 
  13   1   1     2160.99     2559.31     40.57 o 
  15   1   1     7291.11     7184.56    110.23 o 
  17   1   1     1540.80     1324.63     33.74 o 
  19   1   1      361.01      363.38     30.72 o 
  21   1   1     4136.15     3733.92    129.95 o 
  23   1   1      617.60      561.17     51.22 o 
  25   1   1      453.19      326.03     42.04 o 
  27   1   1     1170.97      931.63     74.17 o 
  29   1   1      390.75      345.93     66.81 o 
 -32   2   1        0.54      -11.11     46.23 o 
 -30   2   1      494.30      448.22     54.97 o 
 -28   2   1        4.67        5.82     30.63 o 
 -26   2   1       22.88       56.99     31.02 o 
 -24   2   1      325.42      352.31     46.02 o 
 -22   2   1      816.34      741.37     40.05 o 
 -20   2   1      327.06      323.35     43.40 o 
 -18   2   1      246.73      306.92     35.18 o 
 -16   2   1      105.45       70.65     33.57 o 
 -14   2   1     1086.82     1069.62     40.50 o 
 -12   2   1    19236.07    20887.20    230.25 o 
 -10   2   1       57.69       50.61     22.23 o 
  -8   2   1      691.48      796.13     20.10 o 
  -6   2   1     9053.01     9663.16    118.56 o 
  -4   2   1     3332.21     3524.54     35.32 o 
  -2   2   1   264117.56   254790.61   1710.00 o 
   0   2   1     1179.80     1240.66     21.53 o 
   2   2   1   116103.66   116096.16   1009.96 o 
   4   2   1    47916.23    47766.27    357.65 o 
   6   2   1    12378.03    13399.82    210.66 o 
   8   2   1      654.81      471.04     21.97 o 
  10   2   1     1569.22     1370.15     26.98 o 
  12   2   1     1475.19     1759.43     42.09 o 
  14   2   1     6732.74     7267.57    116.72 o 
  16   2   1      156.86      204.37     33.28 o 
  18   2   1      375.49      232.28     36.89 o 
  20   2   1       79.76      140.69     34.90 o 
  22   2   1     1414.99     1342.67     69.76 o 
  24   2   1     2490.65     2324.35     40.62 o 
  26   2   1       46.49       36.67     66.30 o 
  28   2   1     1290.58     1273.37     38.43 o 
  30   2   1      535.58      519.56     33.77 o 
 -31   3   1        1.99       16.89     23.60 o 
 -29   3   1       12.72       28.01     27.57 o 
 -27   3   1     1172.61      999.37     84.83 o 
 -25   3   1     2906.71     2794.85    107.55 o 
 -23   3   1       10.79       10.39     38.56 o 
 -21   3   1       64.88       42.49     48.49 o 
 -19   3   1     2581.55     2522.74     48.33 o 
 -17   3   1     2993.47     2956.68     60.43 o 
 -15   3   1      388.75      263.32     42.39 o 
 -13   3   1      709.93      773.63     30.94 o 
 -11   3   1        0.96       11.86     35.14 o 
  -9   3   1     1835.58     2242.55     41.92 o 
  -7   3   1        0.02        1.78     25.26 o 
  -5   3   1     2704.25     2615.24     34.18 o 
  -3   3   1      333.47      333.72     19.75 o 
  -1   3   1     2265.66     1939.18     25.77 o 
   1   3   1     2978.46     3119.82     49.25 o 
   3   3   1     1134.22     1141.87     22.30 o 
   5   3   1      304.84      450.05     25.67 o 
   7   3   1     3861.90     4796.58     72.84 o 
   9   3   1     1394.25     1236.16     35.67 o 
  11   3   1     1307.89     1473.54     40.06 o 
  13   3   1     4266.90     4554.98    129.14 o 
  15   3   1      402.85      477.37     43.00 o 
  17   3   1     3908.06     3904.70     43.90 o 
  19   3   1     2687.26     2872.89     53.57 o 
  21   3   1     1426.01     1292.74     44.32 o 
  23   3   1     2479.29     2346.69    101.13 o 
  25   3   1      707.97      688.19     57.20 o 
  27   3   1      332.73      216.25     44.17 o 
  29   3   1      887.27      875.80     33.01 o 
  31   3   1       68.67       59.15     23.87 o 
 -28   4   1      761.23      847.56     72.88 o 
 -26   4   1      475.71      571.72     44.42 o 
 -24   4   1      161.26      209.28     36.25 o 
 -22   4   1     1024.41     1123.30     57.91 o 
 -20   4   1      658.32      649.51     44.94 o 
 -18   4   1      120.91       69.03     56.71 o 
 -16   4   1     4902.04     5195.27     50.21 o 
 -14   4   1      881.65     1022.41     53.60 o 
 -12   4   1      451.00      495.91     31.55 o 
 -10   4   1     9876.73    10533.26     70.48 o 
  -8   4   1        3.20        5.61     35.79 o 
  -6   4   1      965.38     1093.97     34.14 o 
  -4   4   1    73131.77    74289.17   1064.65 o 
  -2   4   1     1934.55     1867.84     45.34 o 
   0   4   1     3324.31     3646.03     80.61 o 
   2   4   1    11374.07    11977.47    186.19 o 
   4   4   1    27251.18    28175.52    373.87 o 
   6   4   1     2179.43     2029.63     45.10 o 
   8   4   1     3210.04     3478.87    143.35 o 
  10   4   1     1307.46     1220.95     45.13 o 
  12   4   1      715.03      818.04     62.80 o 
  14   4   1       46.49       78.79     37.62 o 
  16   4   1     1671.02     1878.03     88.53 o 
  18   4   1      120.72      114.78     34.74 o 
  20   4   1      441.74      521.61     51.17 o 
  22   4   1      936.34     1033.10     44.15 o 
  24   4   1      106.20      114.09     54.84 o 
  26   4   1      260.69      309.37     38.54 o 
  28   4   1       81.12       92.77     25.85 o 
 -27   5   1      188.90      145.31     31.47 o 
 -25   5   1      209.96      194.54     32.02 o 
 -23   5   1      139.69      170.02     33.83 o 
 -21   5   1      240.63      319.00     70.93 o 
 -19   5   1        0.74       14.14     34.22 o 
 -17   5   1      643.45      666.86     47.18 o 
 -15   5   1      127.83      190.15     35.64 o 
 -13   5   1        0.37        9.51     54.51 o 
 -11   5   1      287.96      288.56     34.82 o 
  -9   5   1      177.11      199.40     50.29 o 
  -7   5   1      390.23      376.07     33.12 o 
  -5   5   1      612.75      700.18     49.16 o 
  -3   5   1        5.21       43.84     58.36 o 
  -1   5   1       14.48       11.05     28.72 o 
   1   5   1        8.23       20.44     29.49 o 
   3   5   1      370.46      323.22     33.76 o 
   5   5   1       17.36       16.70     39.56 o 
   7   5   1        0.97        4.64     52.43 o 
   9   5   1     1769.94     1871.96     45.02 o 
  11   5   1       17.45       25.03     54.30 o 
  13   5   1       21.11       41.70     37.04 o 
  15   5   1       25.45        4.41     56.07 o 
  17   5   1     1040.33     1151.43     46.49 o 
  19   5   1      281.94      273.84     71.16 o 
  21   5   1        5.76       22.44     33.43 o 
  23   5   1        5.24       11.19     50.57 o 
  25   5   1       59.06       37.60     30.13 o 
 -22   6   1      323.22      338.79     44.07 o 
 -20   6   1      647.60      710.34     57.37 o 
 -18   6   1       44.62      -12.68     44.43 o 
 -16   6   1      134.76      152.02     36.24 o 
 -14   6   1     2070.14     2470.47     54.08 o 
 -12   6   1      711.55      680.93     47.90 o 
 -10   6   1      181.32      265.86     51.42 o 
  -8   6   1     2537.14     2647.21     77.17 o 
  -6   6   1     3605.66     3556.63    114.97 o 
  -4   6   1     1372.58     1276.07     53.91 o 
   2   6   1      112.40       71.03     56.91 o 
   4   6   1     1395.68     1165.82     66.43 o 
   6   6   1     2793.80     2641.18    160.65 o 
   8   6   1       18.85       24.45     54.75 o 
  10   6   1       37.94       46.22     34.51 o 
  12   6   1      279.27      371.24     57.18 o 
  14   6   1      148.94      142.48     38.57 o 
  16   6   1        9.58       26.31     46.41 o 
  18   6   1       81.56      138.92     41.64 o 
  20   6   1      218.21      213.06     36.67 o 
  22   6   1       49.51       49.33     25.77 o 
 -17   7   1      214.78      203.58     23.82 o 
 -15   7   1     1047.66     1082.11     58.01 o 
 -13   7   1      591.80      507.03     67.02 o 
 -11   7   1      656.58      626.39     39.58 o 
  -9   7   1      182.24       72.16     33.20 o 
  -7   7   1      133.06       53.76     56.37 o 
   5   7   1        2.88       14.10     27.19 o 
   7   7   1      183.56      149.65     31.12 o 
   9   7   1       44.56       11.69     65.82 o 
  11   7   1      325.90      261.39     57.45 o 
  13   7   1      289.87      221.97     56.06 o 
  15   7   1     1301.10     1087.34     31.41 o 
  17   7   1      132.75       96.70     37.97 o 
 -24   0   2     3175.77     2495.99     42.53 o 
 -22   0   2     1939.69     1516.47     60.37 o 
 -20   0   2     2374.08     2058.81     31.39 o 
 -18   0   2       32.52        7.64     29.25 o 
 -16   0   2      733.06      619.93     24.94 o 
 -14   0   2    15255.99    16538.78    346.28 o 
 -12   0   2       91.33       11.13     19.93 o 
 -10   0   2    58250.97    63950.76    835.56 o 
  -8   0   2    25333.93    24119.93    271.02 o 
  -6   0   2      375.67      420.60     13.12 o 
  -4   0   2     3923.91     3726.79     45.43 o 
  -2   0   2    19605.48    18585.68    182.12 o 
   0   0   2   134478.30   119843.71    780.87 o 
   2   0   2     1712.56     1918.49     21.26 o 
   4   0   2      119.73       82.14     12.24 o 
   6   0   2     1634.00      981.42     14.90 o 
   8   0   2    13124.77    13148.23    244.12 o 
  10   0   2     2705.61     2740.58     39.10 o 
  12   0   2    26933.96    27505.78    304.08 o 
  14   0   2    12379.16    14883.36    271.80 o 
  16   0   2     4068.01     3612.24     90.29 o 
  18   0   2     2800.90     3075.21    126.25 o 
  20   0   2        9.81       12.62     52.67 o 
  22   0   2     3248.16     3437.77     60.70 o 
  24   0   2      297.66      380.26     70.79 o 
  26   0   2     4921.98     4784.72     56.48 o 
  28   0   2      286.39      165.84     70.22 o 
 -27   1   2       58.08       68.08     30.49 o 
 -25   1   2      116.85      116.60     62.26 o 
 -23   1   2       87.44      104.11     30.88 o 
 -21   1   2     3656.06     3057.56    105.45 o 
 -19   1   2      394.63      367.41     33.74 o 
 -17   1   2     2916.45     2697.07     55.05 o 
 -15   1   2     2402.01     2643.70     55.63 o 
 -13   1   2     7489.54     7365.97    131.20 o 
 -11   1   2     4452.28     4861.61     70.71 o 
  -9   1   2      517.75      649.69     22.62 o 
  -7   1   2     2624.75     2691.69     36.93 o 
  -5   1   2     4833.46     4877.56     48.06 o 
  -3   1   2     6435.33     6720.23     58.46 o 
  -1   1   2    49218.34    48879.57    382.95 o 
   1   1   2     5690.50     4964.71     44.13 o 
   3   1   2    24713.93    24881.75    180.44 o 
   5   1   2    17357.43    18255.04    232.18 o 
   7   1   2     1369.41     1106.17     18.14 o 
   9   1   2      352.07      416.58     19.61 o 
  11   1   2     1044.60     1321.76     21.71 o 
  13   1   2     4074.03     4467.23     66.63 o 
  15   1   2     4201.80     4603.08     84.92 o 
  17   1   2      476.85      518.28     26.75 o 
  19   1   2      469.08      356.93     35.74 o 
  21   1   2     1414.61     1310.09     36.53 o 
  23   1   2    12018.70    10921.46    216.92 o 
  25   1   2      290.33      325.68     38.62 o 
  27   1   2        5.10       27.20     73.13 o 
  29   1   2      345.56      175.44     33.12 o 
  31   1   2       76.21       32.38     31.66 o 
 -32   2   2        1.59        4.94     43.08 o 
 -30   2   2      124.52       93.65     50.63 o 
 -28   2   2      629.58      550.58     35.24 o 
 -26   2   2     1778.58     1626.04    156.68 o 
 -24   2   2      395.87      297.94     54.15 o 
 -22   2   2      404.55      428.52     35.37 o 
 -20   2   2     1874.30     1446.30     51.08 o 
 -18   2   2     2468.15     2234.30     74.87 o 
 -16   2   2     2486.86     2272.17     34.66 o 
 -14   2   2      123.11       53.65     26.65 o 
 -12   2   2     9312.47    10460.68    180.80 o 
 -10   2   2     5599.18     5338.25     89.69 o 
  -8   2   2    45549.00    44702.48    501.10 o 
  -6   2   2     9258.51     9133.58     70.94 o 
  -4   2   2    26318.41    26698.75    270.47 o 
  -2   2   2   105277.35   103848.42    785.12 o 
   0   2   2       71.21       55.06     18.91 o 
   2   2   2    36480.61    36087.93    367.09 o 
   4   2   2     3293.34     3242.86     39.89 o 
   6   2   2     7785.33     8003.89    107.53 o 
   8   2   2        3.56       23.70     22.36 o 
  10   2   2     8746.87    10719.07    156.00 o 
  12   2   2     2171.19     2614.80     67.87 o 
  14   2   2     1723.53     1768.96     51.00 o 
  16   2   2     8063.97     9023.05    132.49 o 
  18   2   2       16.89       39.44     33.08 o 
  20   2   2     1547.28     1494.73     47.81 o 
  22   2   2        0.04       -4.48     62.77 o 
  24   2   2      321.46      265.39     53.48 o 
  26   2   2       59.06       57.26     67.49 o 
  28   2   2     1079.08     1079.59     45.56 o 
  30   2   2       90.06       94.76     29.43 o 
 -31   3   2      191.91      163.38     25.30 o 
 -29   3   2     1704.54     1946.40     77.30 o 
 -27   3   2      272.90      211.55     34.32 o 
 -25   3   2      778.59      801.39     71.18 o 
 -23   3   2      517.96      569.36     36.01 o 
 -21   3   2     2611.45     2593.03     51.15 o 
 -19   3   2      583.20      584.53     55.24 o 
 -17   3   2     1475.25     1747.19     37.34 o 
 -15   3   2      982.64      849.00     46.69 o 
 -13   3   2     2387.16     2676.98     58.95 o 
 -11   3   2     1257.29     1520.40     32.09 o 
  -9   3   2     3605.37     3474.94     96.83 o 
  -7   3   2     1141.64      990.51     25.79 o 
  -5   3   2      316.15      302.26     23.97 o 
  -3   3   2      206.05      151.34     18.38 o 
  -1   3   2     3159.83     2456.17     33.60 o 
   1   3   2    11953.83    11340.74    126.38 o 
   3   3   2     5723.79     5889.23     84.48 o 
   5   3   2      123.09      250.08     19.14 o 
   7   3   2     5026.64     4967.36    114.60 o 
   9   3   2      273.51      287.46     25.77 o 
  11   3   2     5693.26     5944.24     99.75 o 
  13   3   2       26.62        7.77     26.23 o 
  15   3   2     1473.81     1274.97     60.87 o 
  17   3   2     1388.28     1307.55     61.54 o 
  19   3   2     7616.33     7553.50    122.93 o 
  21   3   2     2166.45     2002.34     43.60 o 
  23   3   2       65.39       58.02     69.31 o 
  25   3   2     6512.36     6283.21     53.48 o 
  27   3   2      561.25      573.05     64.65 o 
  29   3   2       67.12       24.75     58.62 o 
  31   3   2     1502.87     1563.31     82.07 o 
 -28   4   2       60.76       55.77     42.32 o 
 -26   4   2       63.04       77.45     70.33 o 
 -24   4   2       39.89       44.04     33.54 o 
 -22   4   2       39.39       45.50     71.38 o 
 -20   4   2       66.63       83.09     39.27 o 
 -18   4   2       31.89      110.43     45.59 o 
 -16   4   2      303.32      300.33     40.74 o 
 -14   4   2       89.49       91.15     36.69 o 
 -12   4   2        5.80       40.93     57.58 o 
 -10   4   2      118.72      191.75     28.82 o 
  -8   4   2       58.59       81.43     56.67 o 
  -6   4   2    22190.73    23652.62    504.68 o 
  -4   4   2    24430.96    23633.83    286.02 o 
  -2   4   2       17.51       41.68     25.75 o 
   0   4   2      320.11      290.23     24.05 o 
   2   4   2     1063.05     1158.04     33.88 o 
   4   4   2     2006.21     1977.54     39.91 o 
   6   4   2       20.51       62.66     30.22 o 
   8   4   2      179.09      182.56     25.89 o 
  10   4   2      578.87      539.12     32.80 o 
  12   4   2       92.25       71.69     36.12 o 
  14   4   2      833.12      768.43     35.83 o 
  16   4   2      634.63      697.36     37.05 o 
  18   4   2      302.67      355.74     42.66 o 
  20   4   2      164.78      211.27     56.64 o 
  22   4   2        8.61       -0.31     39.77 o 
  24   4   2        7.33        5.96     35.01 o 
  26   4   2      735.69      723.32     65.28 o 
  28   4   2       35.35       30.39     32.49 o 
 -25   5   2      973.76     1206.25     44.69 o 
 -23   5   2       92.23       79.14     36.25 o 
 -21   5   2      317.91      409.50     58.48 o 
 -19   5   2     1118.62     1212.95     41.18 o 
 -17   5   2     3645.27     3763.05     58.53 o 
 -15   5   2     3914.08     4294.95     63.23 o 
 -13   5   2       36.14       11.19     49.63 o 
 -11   5   2      689.96      752.51     49.43 o 
  -9   5   2      787.95      860.21     50.27 o 
  -7   5   2       16.03       17.44     40.49 o 
  -5   5   2       16.54       18.05     36.14 o 
  -3   5   2     1083.36      913.73     49.00 o 
  -1   5   2        5.23       15.32     29.33 o 
   1   5   2     2029.05     1791.38     31.61 o 
   3   5   2       41.54       48.25     39.87 o 
   5   5   2     1535.36     1297.63     44.89 o 
   7   5   2       23.80       46.42     33.85 o 
   9   5   2      501.88      536.03     60.78 o 
  11   5   2       67.42       93.97     37.27 o 
  13   5   2     4325.31     4983.07    103.92 o 
  15   5   2      684.69      634.83     47.48 o 
  17   5   2     2462.89     2399.94     68.12 o 
  19   5   2      400.64      543.63     52.85 o 
  21   5   2     1144.35     1187.93     58.93 o 
  23   5   2     1260.97     1340.06     51.66 o 
  25   5   2       56.96       46.65     35.23 o 
 -22   6   2      223.47      262.77     55.95 o 
 -20   6   2       49.54       12.59     45.82 o 
 -18   6   2      434.28      523.18     35.49 o 
 -16   6   2      398.99      403.70     58.15 o 
 -14   6   2     1692.61     1654.88     45.67 o 
 -12   6   2       21.42       79.64     76.08 o 
 -10   6   2        8.48       -3.30     43.22 o 
  -8   6   2      396.72      384.15     46.26 o 
  -6   6   2    15330.87    13826.76    288.49 o 
  -4   6   2     2047.64     1901.30    101.09 o 
   2   6   2     1313.11     1061.32     80.94 o 
   4   6   2        1.49        8.57     40.79 o 
   6   6   2      868.58      790.37     78.63 o 
   8   6   2      231.18      168.43     25.87 o 
  12   6   2      267.51      258.51     41.68 o 
  14   6   2        4.63        1.17     45.49 o 
  16   6   2      243.49      184.45     63.30 o 
  18   6   2      619.78      614.53     49.53 o 
  20   6   2      239.19      292.54     40.48 o 
  22   6   2       44.00       33.47     28.29 o 
 -17   7   2       19.20       25.35     24.95 o 
 -15   7   2      505.77      390.71     37.59 o 
 -13   7   2      409.93      386.09     42.45 o 
 -11   7   2       27.62       38.83     35.30 o 
  -9   7   2       23.42       -2.90     26.75 o 
  -7   7   2      218.39      175.68     54.14 o 
   5   7   2      383.69      336.37     59.49 o 
   7   7   2        2.22       15.01     30.63 o 
   9   7   2      319.81      358.57     35.15 o 
  11   7   2       63.38       88.76     46.94 o 
  13   7   2       10.37       21.29     41.16 o 
  15   7   2       12.26       11.87     39.64 o 
  17   7   2       16.72        9.02     31.10 o 
 -27   1   3      588.54      463.90     33.78 o 
 -23   1   3     2749.74     2135.01    183.35 o 
 -21   1   3     2440.25     1930.93     38.44 o 
 -19   1   3     2917.76     2837.92    103.86 o 
 -17   1   3      661.20      631.46     30.74 o 
 -15   1   3     5603.33     5895.85    104.03 o 
 -13   1   3      297.60      290.96     30.24 o 
 -11   1   3     4105.32     4670.18     54.09 o 
  -9   1   3     1338.70     1242.47     20.46 o 
  -7   1   3      687.57      681.44     17.76 o 
  -5   1   3    21767.70    21730.98    186.82 o 
  -3   1   3    21345.93    20490.39    194.00 o 
  -1   1   3     4646.36     5104.62     54.16 o 
   1   1   3    10131.37    10714.36     80.99 o 
   3   1   3     4437.03     4589.23     47.57 o 
   5   1   3      513.14      835.17     17.59 o 
   7   1   3     1192.77     1058.39     21.35 o 
   9   1   3     8367.33     8382.00     92.62 o 
  11   1   3     1016.06      870.05     25.49 o 
  13   1   3     1927.90     2310.04     38.94 o 
  15   1   3     1255.40     1269.75     29.67 o 
  17   1   3     4191.28     4032.43     87.97 o 
  19   1   3      365.83      439.29     37.37 o 
  21   1   3    16836.80    17198.94    289.87 o 
  23   1   3     2686.57     2612.34     83.09 o 
  25   1   3     4037.54     4124.38     58.45 o 
  27   1   3     3977.06     3990.76    131.06 o 
  29   1   3      979.28      830.84     90.90 o 
  31   1   3       10.98       24.37     35.46 o 
  33   1   3      204.55      877.27     34.86 o 
 -30   2   3     1737.64     1274.86     57.10 o 
 -26   2   3       43.78       63.64     32.57 o 
 -24   2   3     3352.52     2530.70     91.86 o 
 -22   2   3      829.38      892.29     45.89 o 
 -20   2   3       44.15       65.26     35.62 o 
 -18   2   3     4578.50     4239.76     89.67 o 
 -16   2   3      326.51      280.36     38.18 o 
 -14   2   3       26.78       13.96     30.79 o 
 -12   2   3     8754.67     8272.76    150.59 o 
 -10   2   3    26408.89    23947.20    372.43 o 
  -8   2   3       73.80      131.64     18.02 o 
  -6   2   3     2517.49     2028.05     29.62 o 
  -4   2   3     2859.92     3126.65     35.29 o 
  -2   2   3   135882.55   134812.63   1236.02 o 
   0   2   3    12389.49    12766.83    113.17 o 
   2   2   3    17047.98    17088.39    199.57 o 
   4   2   3      640.64      680.01     22.99 o 
   6   2   3     4671.26     4884.74     70.03 o 
   8   2   3       69.82       75.39     20.20 o 
  10   2   3     7168.88     8181.62     96.47 o 
  12   2   3     5187.19     5584.22     89.21 o 
  14   2   3     3296.75     3205.05     36.25 o 
  16   2   3       13.02       24.00     33.91 o 
  18   2   3      424.88      297.22     39.54 o 
  20   2   3      826.75      649.85     57.95 o 
  22   2   3      859.59      858.05     59.36 o 
  24   2   3     3780.35     3770.74    175.38 o 
  26   2   3      264.71      305.75     39.36 o 
  28   2   3     2239.45     2192.79     77.09 o 
  30   2   3      443.33      448.00     70.05 o 
  32   2   3      223.39      258.37     29.42 o 
 -29   3   3       45.08       25.93     38.54 o 
 -27   3   3       85.53       78.63     30.92 o 
 -25   3   3       53.98       39.69     79.26 o 
 -23   3   3      215.74      240.39     58.21 o 
 -21   3   3      126.98      132.77     40.84 o 
 -19   3   3     3621.93     3871.93     53.85 o 
 -17   3   3      237.05      285.68     34.59 o 
 -15   3   3     1917.12     2026.83     43.39 o 
 -13   3   3     3940.74     3935.19     70.96 o 
 -11   3   3     1991.51     2040.16     54.93 o 
  -9   3   3    14929.98    16176.06    308.95 o 
  -7   3   3     3711.16     4207.25     96.93 o 
  -5   3   3    21239.82    21614.20    334.26 o 
  -3   3   3     2272.22     2349.85     29.56 o 
  -1   3   3      182.67      263.99     19.30 o 
   1   3   3        4.89       20.59     23.20 o 
   3   3   3     3886.30     4083.58     62.28 o 
   5   3   3     3456.59     3579.98     59.24 o 
   7   3   3     7479.13     7402.78    187.91 o 
   9   3   3     3547.94     4174.71     86.45 o 
  11   3   3     1461.31     1464.65     33.73 o 
  13   3   3      118.44      158.04     34.81 o 
  15   3   3     4930.31     4754.82     81.44 o 
  17   3   3      419.10      405.49     51.35 o 
  19   3   3      558.43      543.48     40.45 o 
  21   3   3       48.07       47.16     42.62 o 
  23   3   3       91.26       85.85     53.28 o 
  25   3   3        6.20       13.23     50.52 o 
  27   3   3      191.23      284.87     94.94 o 
  29   3   3      839.34      796.33     66.22 o 
  31   3   3      169.00      142.99     50.18 o 
 -28   4   3      501.86      485.41     30.80 o 
 -26   4   3     1566.19     1504.54     66.26 o 
 -24   4   3     1218.98     1310.60     68.91 o 
 -22   4   3      644.15      730.17    212.34 o 
 -20   4   3      292.23      241.45     41.93 o 
 -18   4   3      554.14      549.81     45.25 o 
 -16   4   3     6290.33     6292.54     90.52 o 
 -14   4   3      803.68      758.05     40.58 o 
 -12   4   3     3981.78     3874.95     61.52 o 
 -10   4   3     9452.63    10023.00     77.56 o 
  -8   4   3     5831.31     7174.23     91.10 o 
  -6   4   3     1643.23     1489.16     40.73 o 
  -4   4   3    52894.53    52666.79    906.62 o 
  -2   4   3      171.27      233.40     30.12 o 
   0   4   3      578.48      616.25     31.39 o 
   2   4   3       32.97       18.92     23.73 o 
   4   4   3      833.83      778.65     32.15 o 
   6   4   3        1.66        2.60     28.27 o 
   8   4   3     2813.07     2792.92     68.83 o 
  10   4   3     1080.86     1168.59     45.51 o 
  12   4   3      104.41      107.56     31.79 o 
  14   4   3     2289.88     2202.18    136.61 o 
  16   4   3     1591.78     1595.77     42.34 o 
  18   4   3      211.19      162.71     70.15 o 
  20   4   3        7.77       11.88     38.90 o 
  22   4   3     3219.10     3446.84    117.62 o 
  24   4   3      557.65      627.04     47.08 o 
  26   4   3       97.85      122.97     35.79 o 
  28   4   3       21.74       41.86     34.38 o 
 -25   5   3      417.87      557.54     41.93 o 
 -23   5   3     1588.36     1903.82     49.71 o 
 -21   5   3      953.37      940.61     41.87 o 
 -19   5   3      143.14      167.85     46.60 o 
 -17   5   3     1351.51     1630.23     46.03 o 
 -15   5   3      128.07      115.11     77.19 o 
 -13   5   3      975.48      965.65     45.17 o 
 -11   5   3      159.83      119.45     60.98 o 
  -9   5   3      656.56      704.18     40.99 o 
  -7   5   3      848.95     1112.69     71.43 o 
  -5   5   3     3764.67     3528.98    148.86 o 
  -3   5   3      707.46      604.71     41.21 o 
  -1   5   3      181.72      232.30     35.63 o 
   1   5   3      439.50      382.98     42.78 o 
   3   5   3     1230.25     1225.80    111.44 o 
   5   5   3      145.73      147.74     41.43 o 
   7   5   3     2605.60     2640.86    116.62 o 
   9   5   3      427.29      430.27     38.89 o 
  11   5   3       27.18       37.90     39.29 o 
  13   5   3      288.51      355.52     58.14 o 
  15   5   3      151.55      136.90     34.82 o 
  17   5   3      508.95      513.15     53.39 o 
  19   5   3     1155.43     1256.66     78.21 o 
  21   5   3      290.84      304.00     65.90 o 
  23   5   3      488.26      462.99     35.50 o 
  25   5   3      722.03      738.63     55.72 o 
 -22   6   3        3.01       -3.23     26.03 o 
 -20   6   3        4.81       23.00     43.87 o 
 -18   6   3      491.35      614.93     38.36 o 
 -16   6   3      117.01      171.21     89.84 o 
 -14   6   3       11.95        1.36     41.64 o 
 -12   6   3     1821.99     1971.52     82.69 o 
 -10   6   3     2043.26     2200.00     53.17 o 
  -8   6   3     2197.79     2088.05     67.35 o 
  -6   6   3    15793.43    13996.55    389.13 o 
  -4   6   3     1180.02     1035.77     67.37 o 
   0   6   3     4443.46     3410.85    223.64 o 
   2   6   3      316.39      280.90     44.61 o 
   4   6   3       46.79      257.34    276.88 o 
   6   6   3      199.06      208.12     49.99 o 
   8   6   3      218.94      243.50     38.25 o 
  10   6   3      184.85      200.40     41.12 o 
  12   6   3     1092.92     1002.56    117.00 o 
  14   6   3       33.07       43.63     51.45 o 
  16   6   3      490.55      472.34     40.10 o 
  18   6   3      113.35      121.57     42.43 o 
  20   6   3      647.99      733.89     63.22 o 
  22   6   3       25.51       36.31     47.97 o 
 -17   7   3      315.11      392.25     36.62 o 
 -15   7   3      354.42      381.72     29.22 o 
 -13   7   3      789.18      835.81     41.67 o 
 -11   7   3      350.88      350.17     33.43 o 
  -9   7   3        3.80       12.19     31.75 o 
  -7   7   3      833.79      691.26     57.33 o 
  -5   7   3        9.03        8.53     26.68 o 
   3   7   3      330.80      295.59     28.56 o 
   5   7   3       11.99       39.41     55.99 o 
   7   7   3      283.76      294.02     32.21 o 
   9   7   3      131.04      190.18     33.76 o 
  11   7   3       70.53      101.93     33.84 o 
  13   7   3        1.48        5.49     32.80 o 
  15   7   3     2236.75     2637.98     56.94 o 
  17   7   3      123.52      114.02     28.57 o 
 -32   0   4     1957.45     2192.63     41.67 o 
 -30   0   4     4465.70     4619.13     91.39 o 
 -26   0   4     1132.98     1148.81     47.00 o 
 -22   0   4     6567.27     5539.64    896.90 o 
 -20   0   4    17662.95    14485.08    207.70 o 
 -18   0   4     5130.93     4308.95    141.01 o 
 -16   0   4      169.04      123.67     25.58 o 
 -14   0   4    51727.02    55257.26    845.84 o 
 -12   0   4    22761.92    23712.03    511.56 o 
 -10   0   4    11001.61    11780.29    209.31 o 
  -8   0   4     8736.72     8431.22    111.36 o 
  -6   0   4   193024.66   179098.33   2605.11 o 
  -4   0   4    79682.95    75724.51    325.72 o 
  -2   0   4      665.36      525.14     12.93 o 
   0   0   4   104915.25    96372.77    376.76 o 
   2   0   4    52200.14    48499.88   1075.87 o 
   4   0   4    21235.38    21918.82    125.75 o 
   6   0   4       88.21       61.83     16.17 o 
   8   0   4     5842.64     5466.79     37.94 o 
  10   0   4    13239.83    13894.60    286.58 o 
  12   0   4    34792.71    40460.84    872.25 o 
  14   0   4     6489.26     7103.61    204.38 o 
  16   0   4      547.22      500.01     32.72 o 
  18   0   4     4301.30     5174.08    181.48 o 
  20   0   4       83.69      184.05     37.89 o 
  22   0   4     1536.58     1551.78     78.96 o 
  24   0   4      899.41      972.10     57.72 o 
  26   0   4     5739.67     5826.71    217.61 o 
  28   0   4     3438.28     4135.92    338.06 o 
  30   0   4       27.33       21.60     70.04 o 
  32   0   4      496.65      550.04     34.86 o 
 -33   1   4      881.25     2690.33     73.75 o 
 -31   1   4        1.54      552.60     36.90 o 
 -29   1   4      619.36      819.88     97.65 o 
 -27   1   4      658.54      441.00     32.77 o 
 -25   1   4      501.40      625.49     47.07 o 
 -23   1   4      725.61      637.60     65.75 o 
 -21   1   4     9578.93     8994.76    245.09 o 
 -19   1   4     1353.69     1608.54     64.41 o 
 -17   1   4      749.42      958.06     33.63 o 
 -15   1   4     1979.04     2005.10     38.34 o 
 -13   1   4     7696.71     9410.36    114.47 o 
 -11   1   4        0.32       13.62     21.03 o 
  -9   1   4    19096.51    19971.98    147.62 o 
  -7   1   4    15366.92    15367.26    189.05 o 
  -5   1   4        9.37       21.92     14.80 o 
  -3   1   4     3920.57     3186.25     47.81 o 
  -1   1   4      194.86      261.34     14.29 o 
   1   1   4     2721.74     2831.02     22.02 o 
   3   1   4     2778.97     2954.48     28.01 o 
   5   1   4     1819.05     1937.46     19.17 o 
   7   1   4    15690.41    14960.04    180.81 o 
   9   1   4     1736.05     1625.66     25.07 o 
  11   1   4       18.05       23.61     26.90 o 
  13   1   4      822.80      755.70     27.38 o 
  15   1   4      307.60      298.39     32.41 o 
  17   1   4     3596.90     3735.90     60.14 o 
  19   1   4       44.33       31.46     32.39 o 
  21   1   4     7487.14     7461.61    186.34 o 
  23   1   4    13712.86    14189.13    137.99 o 
  25   1   4      953.99     1124.99     63.75 o 
  27   1   4      374.04      301.61     48.40 o 
  29   1   4      415.99      317.44     52.37 o 
  31   1   4        8.69       13.99     33.22 o 
 -30   2   4      119.54      289.39    632.91 o 
 -28   2   4     2230.76     2085.61    437.97 o 
 -26   2   4      741.92      735.71     44.09 o 
 -24   2   4        0.07       11.50     36.70 o 
 -22   2   4     1793.51     1756.47     65.07 o 
 -20   2   4      572.11      629.58     38.58 o 
 -18   2   4     2078.09     1897.79     77.29 o 
 -16   2   4     9920.17    10680.71    143.81 o 
 -14   2   4     3641.72     4023.68     58.00 o 
 -12   2   4      221.01      270.05     27.41 o 
 -10   2   4       39.44       57.98     22.02 o 
  -8   2   4    21161.02    21825.04    169.92 o 
  -6   2   4    15001.34    15957.58    206.40 o 
  -4   2   4      507.77      348.42     17.52 o 
  -2   2   4    13650.19    13574.45    114.42 o 
   0   2   4     1099.22     1025.26     20.65 o 
   2   2   4     1469.25     1405.41     20.79 o 
   4   2   4     1658.61     1290.52     21.44 o 
   6   2   4     1361.21     1420.51     24.72 o 
   8   2   4      122.95      197.49     21.89 o 
  10   2   4     5556.05     5774.67     95.30 o 
  12   2   4     1527.75     1750.71     31.62 o 
  14   2   4     1123.70     1408.49     35.23 o 
  16   2   4     1454.71     1540.06     45.96 o 
  18   2   4       51.71       30.23     36.54 o 
  20   2   4     2058.03     2170.53     74.59 o 
  22   2   4        5.72       13.01     40.47 o 
  24   2   4        2.40       25.56     46.75 o 
  26   2   4        3.79        7.62     45.84 o 
  28   2   4     2157.34     2661.63    554.12 o 
  30   2   4       33.41       51.94     44.03 o 
  32   2   4       76.31      103.18     28.39 o 
 -31   3   4       14.10      340.15     59.04 o 
 -29   3   4      857.14      656.91     81.11 o 
 -27   3   4     1974.58     1767.68     83.17 o 
 -25   3   4     2550.42     2375.05     46.04 o 
 -23   3   4     1414.03     1459.65     76.94 o 
 -21   3   4      522.17      442.70     37.22 o 
 -19   3   4     2556.90     2344.99     67.77 o 
 -17   3   4     4571.61     4789.88     88.31 o 
 -15   3   4      327.62      317.54     34.43 o 
 -13   3   4        4.94       13.25     34.53 o 
 -11   3   4     7481.68     7574.69    181.63 o 
  -9   3   4     3412.20     3017.11     82.07 o 
  -7   3   4      424.23      380.57     33.89 o 
  -5   3   4     4080.28     3793.51     99.91 o 
  -3   3   4      205.42      215.63     16.19 o 
  -1   3   4     1436.89     1390.01     26.11 o 
   1   3   4     7854.75     8648.29    116.08 o 
   3   3   4       32.61       53.28     24.74 o 
   5   3   4      968.66      971.56     28.97 o 
   7   3   4     7039.53     7216.24    159.11 o 
   9   3   4      272.30      226.49     25.16 o 
  11   3   4    11203.17    11932.73    257.27 o 
  13   3   4       47.21       35.78     29.08 o 
  15   3   4      543.75      567.41     32.89 o 
  17   3   4     1846.93     1734.59     48.58 o 
  19   3   4    14506.81    13554.01    348.59 o 
  21   3   4     1707.51     1696.24     77.14 o 
  23   3   4     5918.13     6054.67    211.61 o 
  25   3   4    10183.36    10985.96    171.84 o 
  27   3   4        1.04        7.31     38.90 o 
  29   3   4     2717.18     3238.02     58.40 o 
 -28   4   4       29.07       27.04     34.97 o 
 -26   4   4       16.13       14.49     42.27 o 
 -24   4   4      363.78      358.68     39.61 o 
 -22   4   4      132.45      142.87     40.28 o 
 -20   4   4        0.70       -1.73     53.96 o 
 -18   4   4       80.74      124.84     47.23 o 
 -16   4   4     1383.59     1416.77     65.23 o 
 -14   4   4       21.32       21.18     35.49 o 
 -12   4   4      400.30      504.23     35.93 o 
 -10   4   4      174.63      213.54     44.80 o 
  -8   4   4      162.82      135.79     33.24 o 
  -6   4   4     1450.29     1423.45     78.85 o 
  -4   4   4    16076.82    17427.28    465.38 o 
  -2   4   4     2628.80     2741.99     53.63 o 
   0   4   4     7999.06     8518.08    148.29 o 
   2   4   4      431.59      471.94     32.67 o 
   4   4   4       25.70       66.61     25.49 o 
   6   4   4        4.56        3.92     26.34 o 
   8   4   4     2250.84     2470.11     59.71 o 
  10   4   4     1076.93     1135.26     35.55 o 
  12   4   4        2.30       22.07     36.12 o 
  14   4   4      364.28      449.79     28.25 o 
  16   4   4      817.74      774.29     56.98 o 
  18   4   4       32.23       48.98     43.65 o 
  20   4   4      634.34      670.05     46.26 o 
  22   4   4      609.78      632.48     61.65 o 
  24   4   4        4.14        8.54     51.74 o 
  26   4   4        9.40        2.15     36.62 o 
  28   4   4      926.28     1051.10     56.48 o 
 -25   5   4       39.33      102.66     44.34 o 
 -23   5   4        6.46       26.57     35.80 o 
 -21   5   4      104.36      158.54     36.25 o 
 -19   5   4       42.86       83.06     92.97 o 
 -17   5   4     1078.25     1161.00     44.79 o 
 -15   5   4      801.10      754.12     60.83 o 
 -13   5   4        3.46       30.09     38.81 o 
 -11   5   4      697.62      674.38     50.93 o 
  -9   5   4     1502.64     1475.90     40.47 o 
  -7   5   4      395.51      377.20     48.72 o 
  -5   5   4      563.21      540.14     47.06 o 
  -3   5   4      105.58       77.31     30.38 o 
  -1   5   4     2943.69     2592.92     32.38 o 
   1   5   4      131.24      137.97     56.71 o 
   3   5   4      429.26      448.66     33.39 o 
   5   5   4     1789.73     1572.55    143.46 o 
   7   5   4      231.76      204.74     37.20 o 
   9   5   4     2854.36     2637.08    145.62 o 
  11   5   4        4.12       40.98     49.64 o 
  13   5   4      746.95      649.95     50.86 o 
  15   5   4      731.94      787.34     58.39 o 
  17   5   4     7784.54     8418.56    459.94 o 
  19   5   4      155.79      158.04     48.29 o 
  21   5   4       74.22      126.29     40.40 o 
  23   5   4      970.79     1044.96     38.82 o 
  25   5   4     1499.10     1626.18     96.57 o 
 -22   6   4      127.97      215.09     25.55 o 
 -20   6   4      248.32      405.86     43.06 o 
 -18   6   4      293.08      287.36     44.69 o 
 -16   6   4     1243.06     1379.42     56.70 o 
 -14   6   4     1264.33     1343.53     63.41 o 
 -12   6   4      699.25      752.80     49.33 o 
 -10   6   4        2.03       31.92     48.07 o 
  -8   6   4      135.51      136.00     75.70 o 
  -6   6   4     7360.22     7177.02    253.37 o 
   0   6   4       25.59       24.86     51.27 o 
   2   6   4        1.08       12.85     42.77 o 
   4   6   4        2.74       17.81     33.84 o 
   6   6   4     1077.01      843.52     79.84 o 
   8   6   4      251.12      198.71     49.26 o 
  10   6   4      349.03      308.48     41.19 o 
  12   6   4      234.68      297.78     54.30 o 
  14   6   4        5.42       23.28     31.70 o 
  16   6   4       14.36       -2.01     34.14 o 
  18   6   4      448.15      451.04     51.01 o 
  20   6   4      371.46      353.18     41.26 o 
  22   6   4       26.59       32.21     27.14 o 
 -17   7   4       41.63       46.04     34.81 o 
 -15   7   4      360.15      419.56     41.19 o 
 -13   7   4        0.32       -9.52     35.26 o 
 -11   7   4       39.22       69.65     28.76 o 
  -9   7   4       60.67       28.38     38.19 o 
  -7   7   4        4.78       33.23     30.88 o 
   3   7   4      113.05       96.72     25.38 o 
   7   7   4       24.43       31.76     61.11 o 
   9   7   4      107.60      144.12     33.06 o 
  11   7   4      152.39      152.48     33.76 o 
  13   7   4        0.84       16.49     32.86 o 
  15   7   4      362.82      392.04     33.58 o 
  17   7   4       22.26        8.23     35.14 o 
 -31   1   5     1942.42     1897.87    226.94 o 
 -29   1   5      996.84     1106.20     59.80 o 
 -27   1   5       57.91        7.81     41.23 o 
 -25   1   5      836.55      576.41    205.11 o 
 -23   1   5     3107.38     2253.74     64.02 o 
 -21   1   5       82.53      172.35     32.58 o 
 -19   1   5     4582.84     4717.74     73.05 o 
 -17   1   5       63.14       77.50     34.90 o 
 -15   1   5     3542.19     4359.13     58.28 o 
 -13   1   5     4920.29     4993.82     85.43 o 
 -11   1   5     6936.59     5978.04     78.30 o 
  -9   1   5       12.91       37.49     19.80 o 
  -7   1   5     8946.00     9421.75     97.36 o 
  -5   1   5    23007.46    23626.31    286.62 o 
  -3   1   5      164.16      199.51     17.06 o 
  -1   1   5      603.53      523.02     16.08 o 
   1   1   5     3767.97     3930.07     46.96 o 
   3   1   5    13151.74    12630.34    152.96 o 
   5   1   5     8618.78     8500.77     82.43 o 
   7   1   5      141.76       93.53     23.53 o 
   9   1   5    15679.89    14538.50    173.50 o 
  11   1   5     3028.06     3656.89     45.02 o 
  13   1   5    15387.91    16512.39    224.34 o 
  15   1   5     6265.00     6093.90     77.98 o 
  17   1   5      171.18      250.71     34.72 o 
  19   1   5     6641.90     6562.34    142.56 o 
  21   1   5    23180.82    23191.67    529.83 o 
  23   1   5     3981.59     4085.00    117.31 o 
  25   1   5     1402.76     1403.31     63.29 o 
  27   1   5     9917.31    10410.83    368.36 o 
  29   1   5     1063.98     1066.29     76.27 o 
  31   1   5      256.77      207.23     39.21 o 
 -32   2   5     1396.34     1557.16     35.52 o 
 -30   2   5      127.23      129.35     63.62 o 
 -28   2   5      722.87      436.81     93.17 o 
 -26   2   5     1152.38      953.22     60.74 o 
 -24   2   5      291.10      324.26     40.19 o 
 -22   2   5     1983.03     1955.34     74.68 o 
 -20   2   5     3247.52     3209.98     63.73 o 
 -18   2   5     6871.73     6999.73    175.27 o 
 -16   2   5     1106.60     1414.40     40.82 o 
 -14   2   5      106.04       61.41     25.63 o 
 -12   2   5    16367.42    17969.18    223.54 o 
 -10   2   5     1709.68     1678.12     30.37 o 
  -8   2   5     3750.95     4321.68     48.61 o 
  -6   2   5     1716.69     2006.39     24.47 o 
  -4   2   5     5696.18     6127.85     63.22 o 
  -2   2   5    10047.46    10392.54    105.44 o 
   0   2   5     4272.83     3879.11     35.79 o 
   2   2   5     4363.36     4410.60     67.91 o 
   4   2   5       38.90       91.91     22.08 o 
   6   2   5     8228.01     8040.85    149.54 o 
   8   2   5        7.50       16.01     20.52 o 
  10   2   5     2749.51     3295.89     47.75 o 
  12   2   5        6.26       27.93     27.24 o 
  14   2   5     1598.94     1814.83     42.49 o 
  16   2   5     4042.42     4298.60     63.52 o 
  18   2   5      231.41      306.11     55.88 o 
  20   2   5      291.45      217.76     42.71 o 
  22   2   5      100.93      116.32     47.50 o 
  24   2   5     1567.73     1496.48     82.27 o 
  26   2   5     2178.41     2242.21    135.39 o 
  28   2   5      225.40      259.36     34.24 o 
  30   2   5        4.91       12.92     48.52 o 
 -29   3   5       21.71      211.61    177.25 o 
 -27   3   5        0.84       -4.71     35.56 o 
 -25   3   5        2.67       15.67     32.59 o 
 -23   3   5      187.08      324.29     61.69 o 
 -21   3   5       68.79       98.89     38.47 o 
 -19   3   5     7006.59     6542.95    200.33 o 
 -17   3   5       11.56       14.37     47.31 o 
 -15   3   5     3038.40     2878.72     67.62 o 
 -13   3   5      300.43      362.05     33.90 o 
 -11   3   5      855.75      739.32     37.90 o 
  -9   3   5     1473.07     1397.00     34.05 o 
  -7   3   5      255.56      236.54     26.45 o 
  -5   3   5     2818.41     2826.25     57.80 o 
  -3   3   5     1292.89     1462.67     32.18 o 
  -1   3   5      441.59      430.51     18.66 o 
   1   3   5      151.77      156.02     21.42 o 
   3   3   5     1424.05     1288.38     30.48 o 
   5   3   5     1013.97     1097.90     32.78 o 
   7   3   5      179.43      151.52     30.11 o 
   9   3   5      134.16      167.03     26.44 o 
  11   3   5     1004.31     1058.99     31.44 o 
  13   3   5     4826.65     5000.50    105.24 o 
  15   3   5      324.51      384.23     48.59 o 
  17   3   5      377.75      365.24     42.01 o 
  19   3   5     6210.45     5941.46     85.16 o 
  21   3   5       23.66       37.96     41.69 o 
  23   3   5        8.97       18.96     51.08 o 
  25   3   5      121.30      166.86     67.67 o 
  27   3   5       49.88       89.32     67.93 o 
  29   3   5     1031.71     1188.26     48.80 o 
 -28   4   5       65.77       69.71     55.81 o 
 -26   4   5     1411.14     1490.89     50.45 o 
 -24   4   5     2108.00     2069.56    207.11 o 
 -22   4   5       86.34       66.00     36.52 o 
 -20   4   5       27.36       29.38     82.16 o 
 -18   4   5     7191.03     8259.12     87.13 o 
 -16   4   5     2689.05     2877.71    100.35 o 
 -14   4   5     2496.63     2434.50     58.51 o 
 -12   4   5     1587.77     1538.92     40.06 o 
 -10   4   5     4613.79     4568.92    285.53 o 
  -8   4   5      384.41      412.40     34.56 o 
  -6   4   5      135.05      144.83     23.21 o 
  -4   4   5    11838.80    11515.38    306.59 o 
  -2   4   5       57.37       81.12     27.56 o 
   0   4   5     1527.73     1695.45     56.19 o 
   2   4   5      732.15      683.61     32.83 o 
   4   4   5        9.59       20.15     32.00 o 
   6   4   5      798.44      727.77     28.25 o 
   8   4   5     3473.09     3737.47     83.77 o 
  10   4   5     2341.19     2146.76     63.90 o 
  12   4   5        7.00       22.75     32.74 o 
  14   4   5      561.66      595.00     42.95 o 
  16   4   5      182.62      191.93     50.86 o 
  18   4   5      201.90      206.17     37.35 o 
  20   4   5       30.99       66.95     59.81 o 
  22   4   5      901.72      854.48     48.82 o 
  24   4   5       49.27       33.99     35.26 o 
  26   4   5        2.90       16.39     35.37 o 
  28   4   5      511.07      601.06     54.51 o 
 -25   5   5      752.08      842.53     71.18 o 
 -23   5   5      687.98      608.55     41.43 o 
 -21   5   5      238.93      247.43     38.71 o 
 -19   5   5     1383.55     1589.82     99.45 o 
 -17   5   5      363.43      390.92     38.44 o 
 -15   5   5      963.06     1023.46     46.41 o 
 -13   5   5     1137.07     1243.41     59.35 o 
 -11   5   5      733.23      776.51     42.49 o 
  -9   5   5      802.55      951.31     54.53 o 
  -7   5   5       67.53      108.56     37.07 o 
  -5   5   5     1531.98     1248.61    123.58 o 
  -3   5   5     1551.74     1490.21     64.44 o 
  -1   5   5       57.14       41.11     49.95 o 
   1   5   5        3.18       10.33     35.23 o 
   3   5   5       34.78       23.12     64.64 o 
   5   5   5      670.53      674.53     40.97 o 
   7   5   5      577.76      587.08     38.60 o 
   9   5   5      117.03      140.60     34.24 o 
  11   5   5        2.28       13.43     38.68 o 
  13   5   5      486.64      387.57     60.14 o 
  15   5   5        3.09       11.61     32.72 o 
  17   5   5     1150.07     1046.55     33.46 o 
  19   5   5     1324.19     1257.39     59.75 o 
  21   5   5      765.97      716.82     35.34 o 
  23   5   5     1594.28     1643.88     64.82 o 
  25   5   5      337.40      307.44     26.04 o 
 -22   6   5      220.76      213.63     26.76 o 
 -20   6   5      173.54      179.48     38.90 o 
 -18   6   5        1.34        1.59     84.30 o 
 -16   6   5       46.24       67.89     38.92 o 
 -14   6   5       38.31      100.87     57.50 o 
 -12   6   5        2.05      -10.01     37.73 o 
 -10   6   5      143.52      151.67     57.44 o 
  -8   6   5     1378.34     1341.30     71.04 o 
  -6   6   5     1555.61     1080.85     78.18 o 
  -2   6   5       49.49       36.49     49.06 o 
   0   6   5      334.48      271.70     76.77 o 
   2   6   5       64.41       78.05     49.58 o 
   4   6   5       19.41       21.56     36.85 o 
   6   6   5      532.61      349.37     76.18 o 
   8   6   5      332.39      233.01     78.49 o 
  10   6   5      163.22      133.87     50.76 o 
  12   6   5      101.35       66.29     50.39 o 
  14   6   5        4.18       -3.71     28.51 o 
  16   6   5       26.31       31.84     45.29 o 
  18   6   5      517.15      393.59     26.44 o 
  20   6   5      276.71      215.71     42.42 o 
  22   6   5      187.82      179.59     27.57 o 
 -17   7   5      421.59      417.88     35.99 o 
 -15   7   5      159.48      182.05     27.24 o 
 -13   7   5     1206.99     1158.76    181.40 o 
 -11   7   5      265.46      271.41     34.79 o 
  -9   7   5      781.55      592.23    134.59 o 
  -7   7   5     2105.04     2156.61     82.16 o 
   1   7   5       62.63       77.44     65.57 o 
   3   7   5      991.34      749.20     56.00 o 
   5   7   5       83.80       64.41     27.64 o 
   7   7   5      290.47      338.76     66.05 o 
   9   7   5      154.30      186.83     65.71 o 
  17   7   5      234.76      888.15    238.44 o 
 -32   0   6       50.30       44.16     31.57 o 
 -30   0   6     2139.51     2439.76     46.77 o 
 -28   0   6     2102.33     2507.62     91.40 o 
 -24   0   6       62.08       65.04     40.61 o 
 -22   0   6     1558.42      942.11    652.41 o 
 -20   0   6     9835.20     8989.46    361.40 o 
 -18   0   6      345.92      399.40     32.15 o 
 -16   0   6    13373.45    12671.81    324.86 o 
 -14   0   6     7009.65     6897.49    131.46 o 
 -12   0   6      314.86      371.22     21.55 o 
 -10   0   6    57596.00    60667.95    687.08 o 
  -8   0   6     8131.49     7802.23     95.99 o 
  -6   0   6   185892.92   179594.17   2529.15 o 
  -4   0   6    20524.88    19075.37    172.70 o 
  -2   0   6     4039.95     4780.18     76.18 o 
   0   0   6     1544.10     1657.46     45.25 o 
   2   0   6    53057.38    52740.07    822.70 o 
   4   0   6     1035.92      844.29     17.40 o 
   6   0   6     2851.19     2802.50     36.02 o 
   8   0   6     2981.77     3017.63     26.03 o 
  10   0   6     1986.12     1863.14     26.85 o 
  12   0   6      219.44      171.22     21.46 o 
  14   0   6       10.26       35.78     29.69 o 
  16   0   6       64.24       84.63     28.46 o 
  18   0   6     2791.81     3386.91     65.83 o 
  20   0   6     1311.60     1322.08     57.91 o 
  22   0   6        4.90       14.82     45.51 o 
  24   0   6     5269.24     5130.90    138.30 o 
  26   0   6     6436.06     7544.24     91.28 o 
  28   0   6     1142.05     1172.76     81.36 o 
  30   0   6      544.71      806.54     40.99 o 
  32   0   6      564.18      399.43     58.97 o 
 -31   1   6       85.41      203.65     86.60 o 
 -29   1   6      265.56      216.25     40.05 o 
 -27   1   6     2228.30     2126.77     98.92 o 
 -25   1   6      759.52      686.51     83.60 o 
 -23   1   6     1690.43     1631.07    110.11 o 
 -21   1   6     7410.45     7366.08    101.23 o 
 -19   1   6      431.45      423.88     37.52 o 
 -17   1   6     3228.91     2696.32     68.44 o 
 -15   1   6      155.32      199.23     29.03 o 
 -13   1   6     2778.86     3183.77     49.48 o 
 -11   1   6     9296.90    10400.92    173.63 o 
  -9   1   6     6826.36     7022.28     77.48 o 
  -7   1   6      339.49      257.76     19.63 o 
  -5   1   6      172.35      134.75     19.15 o 
  -3   1   6    17795.37    17740.94    207.22 o 
  -1   1   6    30852.47    30971.02    312.91 o 
   1   1   6       22.65       31.37     15.90 o 
   3   1   6     5941.32     5560.15     55.24 o 
   5   1   6    10238.64    10124.88    115.95 o 
   7   1   6    14070.25    14204.51    192.21 o 
   9   1   6    12625.79    13704.66    226.96 o 
  11   1   6     3349.55     3262.46     35.71 o 
  13   1   6     3559.33     4151.80     44.09 o 
  15   1   6        7.80       21.03     26.98 o 
  17   1   6     3791.95     3684.40    101.83 o 
  19   1   6     3251.19     2919.49     67.65 o 
  21   1   6      159.47      156.81     44.65 o 
  23   1   6      238.33      254.03     56.71 o 
  25   1   6     5380.65     5453.25    117.35 o 
  27   1   6       23.52       52.66     44.99 o 
  29   1   6      226.25      214.01     55.04 o 
  31   1   6       43.51       36.46     37.64 o 
 -30   2   6      971.71     1119.32     78.48 o 
 -28   2   6      867.98      406.02     92.80 o 
 -26   2   6      733.96      574.67     56.57 o 
 -24   2   6      331.66      340.52     39.83 o 
 -22   2   6     2983.92     2547.11     61.87 o 
 -20   2   6      136.20      101.02     47.54 o 
 -18   2   6     1483.81     1591.93     40.03 o 
 -16   2   6     2230.74     2027.50     47.85 o 
 -14   2   6     7530.21     7137.41    103.83 o 
 -12   2   6     3530.34     3525.03     56.91 o 
 -10   2   6      133.33       70.32     25.66 o 
  -8   2   6       14.16       12.21     25.55 o 
  -6   2   6     2640.12     2656.52     31.59 o 
  -4   2   6    10274.48     9637.26    122.39 o 
  -2   2   6      109.68      131.80     20.70 o 
   0   2   6        9.70       14.18     16.14 o 
   2   2   6        2.77        7.76     17.70 o 
   4   2   6     3646.06     3567.35     55.88 o 
   6   2   6      117.18      181.88     19.52 o 
   8   2   6      354.65      398.38     25.92 o 
  10   2   6     3207.39     3845.35     55.53 o 
  12   2   6     1314.07     1513.18     35.82 o 
  14   2   6      242.94      246.34     31.96 o 
  16   2   6      112.64      141.96     36.27 o 
  18   2   6      320.02      272.88     34.58 o 
  20   2   6      798.01      737.68     44.44 o 
  22   2   6     2540.12     2630.97     70.72 o 
  24   2   6     2633.78     2757.46     80.38 o 
  26   2   6      174.96      134.86     49.03 o 
  28   2   6       91.59       84.38     38.92 o 
  30   2   6        2.86       -2.49     36.32 o 
 -29   3   6      378.53      310.68     46.31 o 
 -27   3   6      206.72      178.44     32.99 o 
 -25   3   6     2299.72     2236.28     58.90 o 
 -23   3   6     1754.85     1778.04     52.24 o 
 -21   3   6      806.06      843.85     63.93 o 
 -19   3   6       36.46       77.81     38.11 o 
 -17   3   6     5900.15     6350.43    218.28 o 
 -15   3   6       38.02       46.63     38.80 o 
 -13   3   6     1254.70     1188.59     40.36 o 
 -11   3   6     4283.98     4858.57     84.80 o 
  -9   3   6       19.64       20.69     34.21 o 
  -7   3   6     8994.12     8637.21    161.58 o 
  -5   3   6     1072.07      960.12     29.16 o 
  -3   3   6     6620.68     6796.85    156.72 o 
  -1   3   6     3047.46     2788.81     44.72 o 
   1   3   6     1056.11     1094.91     24.71 o 
   3   3   6      633.74      702.65     24.40 o 
   5   3   6    12955.39    13524.13    171.94 o 
   7   3   6     1166.35     1153.16     32.13 o 
   9   3   6     1691.38     1739.04     46.10 o 
  11   3   6     5347.36     5635.92    114.89 o 
  13   3   6     1619.51     1494.89     42.03 o 
  15   3   6    10432.56    10615.02    158.63 o 
  17   3   6     5709.38     5660.04    103.47 o 
  19   3   6     7368.26     7372.73     73.03 o 
  21   3   6       96.46       75.35     42.50 o 
  23   3   6     4927.75     5082.81    132.76 o 
  25   3   6     1142.82     1078.43     45.82 o 
  27   3   6      827.36      980.22     55.24 o 
  29   3   6      252.32      201.34     28.61 o 
 -28   4   6       42.04       26.65     49.88 o 
 -26   4   6      327.87      320.31     43.80 o 
 -24   4   6      287.25      264.11     78.88 o 
 -22   4   6      150.53      118.01     41.80 o 
 -20   4   6      205.69      174.91     83.74 o 
 -18   4   6        7.89       19.34     41.58 o 
 -16   4   6       52.06       42.31     39.50 o 
 -14   4   6     1384.27     1265.18     63.87 o 
 -12   4   6       67.16      116.85     39.52 o 
 -10   4   6     2187.60     2628.07     45.28 o 
  -8   4   6     1132.06      947.06    105.67 o 
  -6   4   6     4367.56     4555.59    126.29 o 
  -4   4   6      796.43      755.95     31.75 o 
  -2   4   6     2196.79     2219.57     70.50 o 
   0   4   6      703.60      633.59     31.22 o 
   2   4   6      557.03      518.36     41.14 o 
   4   4   6      278.27      268.58     31.58 o 
   6   4   6      238.06      269.92     35.25 o 
   8   4   6     1155.79     1031.68     81.34 o 
  10   4   6      213.98      170.00     28.48 o 
  12   4   6       16.45       12.91     42.04 o 
  14   4   6     2127.49     2170.82     95.17 o 
  16   4   6     1566.22     1490.94     74.25 o 
  18   4   6      141.48      113.03     63.21 o 
  20   4   6       78.61       84.01     40.53 o 
  22   4   6       40.94       16.80     37.28 o 
  24   4   6        2.98       -4.17     44.74 o 
  26   4   6        7.08        3.71     35.96 o 
  28   4   6       28.22       11.42     24.82 o 
 -25   5   6        0.49        9.44     65.40 o 
 -23   5   6       12.21       28.07     38.81 o 
 -21   5   6        2.21       25.42     40.15 o 
 -19   5   6        2.00        3.54     60.54 o 
 -17   5   6      739.35      726.96     51.19 o 
 -15   5   6     1073.75     1193.79     44.63 o 
 -13   5   6      163.18      112.92     60.16 o 
 -11   5   6      108.89       89.49     39.45 o 
  -9   5   6     3144.62     3035.18    139.62 o 
  -7   5   6     1431.72     1535.69     84.94 o 
  -5   5   6      465.56      358.83     25.46 o 
  -3   5   6     3544.25     3131.65    113.42 o 
  -1   5   6      950.09     1057.10     92.70 o 
   1   5   6      541.60      539.20     33.74 o 
   3   5   6        6.69       17.71     67.59 o 
   5   5   6      645.59      616.32     44.32 o 
   7   5   6      131.80      161.51     38.17 o 
   9   5   6      104.55      135.97     45.38 o 
  11   5   6     2161.64     1603.10     69.16 o 
  13   5   6     1295.29     1167.19     99.70 o 
  15   5   6      913.11      784.86     87.32 o 
  17   5   6    12543.37    11616.23    700.16 o 
  19   5   6      332.62      296.94     34.25 o 
  21   5   6      469.09      473.63     64.55 o 
  23   5   6     1150.70     1106.50     48.07 o 
  25   5   6      240.90      259.59     46.75 o 
 -22   6   6      239.53      290.42     27.24 o 
 -20   6   6       30.96       23.83     31.47 o 
 -18   6   6      659.80      749.47     88.32 o 
 -16   6   6     1081.21     1216.86     39.23 o 
 -14   6   6      413.84      480.28     55.97 o 
 -12   6   6       90.19       25.53     39.63 o 
 -10   6   6       43.72       96.86     58.45 o 
  -8   6   6       56.90       98.13     42.18 o 
  -6   6   6      735.20      411.05     71.39 o 
  -2   6   6     1509.56      974.65     69.98 o 
   0   6   6      304.86      276.59     33.06 o 
   2   6   6      576.05      468.14     48.30 o 
   4   6   6      737.05      712.73     46.88 o 
   6   6   6     1025.24     1024.64     60.24 o 
   8   6   6     1587.19     1597.94    322.93 o 
  10   6   6       93.17       99.80     43.17 o 
  12   6   6      532.19      593.14     81.63 o 
  14   6   6      342.36      355.72     78.80 o 
  16   6   6       91.88       31.82     23.85 o 
  18   6   6        9.27       15.34     43.31 o 
  20   6   6      360.82      343.16     54.95 o 
  22   6   6       48.96       41.79     46.23 o 
 -17   7   6      139.14      102.78     26.07 o 
 -15   7   6      499.16      395.32     35.62 o 
 -13   7   6       21.68       53.51     26.08 o 
 -11   7   6      184.17      158.93     59.01 o 
  -9   7   6       92.80       65.63     32.86 o 
  -1   7   6      578.23      609.80     36.93 o 
   1   7   6       35.32       11.75     29.99 o 
   3   7   6       46.93       45.95     50.92 o 
   5   7   6      106.78       68.87     26.99 o 
   7   7   6        5.00       31.95     31.61 o 
  11   7   6        5.12       14.43     61.37 o 
  13   7   6      257.26      278.21     62.63 o 
  15   7   6     1309.23     1660.64     95.29 o 
  17   7   6        4.88       22.71     25.13 o 
 -31   1   7      123.39      196.57     63.89 o 
 -29   1   7      344.47      318.71     48.50 o 
 -27   1   7      458.11      350.72     42.20 o 
 -25   1   7       10.43        5.82     79.38 o 
 -23   1   7     3675.19     3609.20    147.64 o 
 -21   1   7        2.02       13.13     34.61 o 
 -19   1   7     2797.77     2354.19    127.30 o 
 -17   1   7      981.49     1002.47     42.91 o 
 -15   1   7     2119.44     2206.80     56.21 o 
 -13   1   7     3049.68     2910.43     43.61 o 
 -11   1   7      178.63      238.42     24.68 o 
  -9   1   7       29.14       58.40     19.99 o 
  -7   1   7     2600.63     2707.61     38.95 o 
  -5   1   7       35.12       39.81     22.13 o 
  -3   1   7    10955.39    11744.11    167.82 o 
  -1   1   7       52.67       21.34     17.70 o 
   1   1   7    14326.82    12955.42    164.44 o 
   3   1   7     1424.16     1524.78     22.48 o 
   5   1   7     1952.27     1912.91     25.42 o 
   7   1   7    12552.59    12568.42    101.50 o 
   9   1   7      212.19      145.10     30.16 o 
  11   1   7    17352.54    19303.70    238.80 o 
  13   1   7    15474.25    16556.65    248.30 o 
  15   1   7    13146.72    13222.53    207.82 o 
  17   1   7      220.53      222.72     62.97 o 
  19   1   7     3077.82     3147.08     79.85 o 
  21   1   7     7126.11     7558.45    296.97 o 
  23   1   7     2087.19     2279.71     87.63 o 
  25   1   7       73.24       65.11     52.69 o 
  27   1   7      298.68      246.48     51.01 o 
  29   1   7      466.57      542.67     47.81 o 
  31   1   7        0.86       11.69     44.78 o 
 -30   2   7      652.86      732.63     39.47 o 
 -28   2   7      763.46      553.26     53.57 o 
 -26   2   7      186.95       95.07     41.13 o 
 -24   2   7      274.12      209.51     41.10 o 
 -22   2   7     2491.36     2171.80     86.28 o 
 -20   2   7     1557.01     1572.97     81.50 o 
 -18   2   7      341.71      328.67     31.67 o 
 -16   2   7     4322.27     3657.38     57.63 o 
 -14   2   7     1452.17     1408.20     42.81 o 
 -12   2   7    12025.67    11700.40    168.78 o 
 -10   2   7        6.19       -6.96     30.30 o 
  -8   2   7     7270.23     7607.15    101.71 o 
  -6   2   7     6868.92     6943.78    148.79 o 
  -4   2   7     4997.04     5235.83     48.67 o 
  -2   2   7    10556.77    11124.22    153.93 o 
   0   2   7      487.89      504.59     22.45 o 
   2   2   7     1697.59     1589.67     27.38 o 
   4   2   7      168.07      174.01     25.52 o 
   6   2   7     1112.65     1104.76     26.90 o 
   8   2   7     1821.51     2165.70     48.66 o 
  10   2   7        1.06       29.65     22.57 o 
  12   2   7       98.87      148.16     28.15 o 
  14   2   7     7532.00     7295.55    118.54 o 
  16   2   7      308.58      332.00     37.38 o 
  18   2   7      411.44      399.84     42.24 o 
  20   2   7      621.95      633.61     60.62 o 
  22   2   7      221.22      272.85     44.28 o 
  24   2   7     2217.91     2087.13     68.90 o 
  26   2   7       61.08       50.17     56.25 o 
  28   2   7     1898.28     1644.10     83.79 o 
  30   2   7       30.95       17.51     31.45 o 
 -29   3   7        0.52        9.09     28.23 o 
 -27   3   7       70.70      103.17     31.36 o 
 -25   3   7     1649.22     1578.92     89.92 o 
 -23   3   7     2111.77     2119.58     81.35 o 
 -21   3   7      179.53      172.83     85.17 o 
 -19   3   7      240.99      261.92     36.44 o 
 -17   3   7      186.69      129.93     51.16 o 
 -15   3   7      135.03      123.67     50.91 o 
 -13   3   7      305.11      371.92     40.09 o 
 -11   3   7     2155.94     2056.00     46.52 o 
  -9   3   7      694.78      633.72     31.12 o 
  -7   3   7       12.99       14.65     26.60 o 
  -5   3   7     8017.72     8359.59    136.84 o 
  -3   3   7      668.94      730.31     22.29 o 
  -1   3   7      295.87      337.73     30.07 o 
   1   3   7     1286.83     1170.00     29.98 o 
   3   3   7       56.56       61.24     21.83 o 
   5   3   7      517.20      455.08     26.14 o 
   7   3   7      109.40      154.31     33.08 o 
   9   3   7       45.43       42.04     35.91 o 
  11   3   7     1151.97     1072.51     33.82 o 
  13   3   7     3534.47     3425.03     62.99 o 
  15   3   7     2091.26     2044.20     43.59 o 
  17   3   7       15.05       41.49     52.33 o 
  19   3   7     9356.38     9835.61     98.09 o 
  21   3   7      130.68      121.15     59.78 o 
  23   3   7      201.19      198.69     51.07 o 
  25   3   7      417.37      407.10     43.21 o 
  27   3   7      222.41      186.41     70.18 o 
  29   3   7       29.55       35.21     54.62 o 
 -28   4   7        2.64        7.31     45.10 o 
 -26   4   7     2798.96     2719.65    217.63 o 
 -24   4   7     1292.87     1471.31     47.10 o 
 -22   4   7      344.44      345.63     42.00 o 
 -20   4   7      268.59      168.79     47.30 o 
 -18   4   7     3307.62     3094.35     57.94 o 
 -16   4   7      514.81      575.75     44.36 o 
 -14   4   7      501.83      512.81     75.13 o 
 -12   4   7      761.72      723.17     42.45 o 
 -10   4   7       21.90       10.22     35.96 o 
  -8   4   7     2484.18     2161.08    220.62 o 
  -6   4   7     2282.15     2294.67     45.49 o 
  -4   4   7      323.94      317.28     33.55 o 
  -2   4   7     3719.29     3404.94    136.00 o 
   0   4   7     3699.33     4058.24    100.79 o 
   2   4   7     1093.35     1006.49     59.82 o 
   4   4   7      584.64      696.73     38.51 o 
   6   4   7        6.88       39.37     22.31 o 
   8   4   7     3317.56     2977.42    195.92 o 
  10   4   7        9.07        3.96     40.90 o 
  12   4   7     2436.37     2041.51    118.79 o 
  14   4   7       33.93       45.95     34.15 o 
  16   4   7     1486.43     1212.10     82.07 o 
  18   4   7      200.74      177.65     38.66 o 
  20   4   7      604.03      567.11     52.50 o 
  22   4   7     2702.47     2956.51     78.75 o 
  24   4   7      107.75      127.87     32.65 o 
  26   4   7       35.61       32.64     48.41 o 
  28   4   7      430.60      429.58     50.59 o 
 -25   5   7      757.37      890.25     68.66 o 
 -23   5   7       86.62      111.69     38.58 o 
 -21   5   7      114.64      179.11     39.86 o 
 -19   5   7     2934.88     3307.64     52.08 o 
 -17   5   7      288.39      351.85     50.24 o 
 -15   5   7        2.08        3.22     38.95 o 
 -13   5   7      909.23      988.05     83.82 o 
 -11   5   7      368.62      318.81     45.50 o 
  -9   5   7      188.36      266.00    110.95 o 
  -7   5   7       19.61       30.60     42.87 o 
  -5   5   7      814.37      695.55     31.06 o 
  -3   5   7      138.70       92.20     48.86 o 
  -1   5   7        1.37       69.24     34.78 o 
   1   5   7      307.52      287.42     44.69 o 
   3   5   7     1283.69     1389.53     47.09 o 
   5   5   7      119.33      119.67     49.81 o 
   7   5   7     1080.71     1052.85     47.57 o 
   9   5   7     1308.38     1388.17     52.08 o 
  11   5   7      128.53      164.97     43.02 o 
  13   5   7     1066.41      850.57     41.81 o 
  15   5   7      267.37      294.88     47.42 o 
  17   5   7     1439.58     1669.97     60.73 o 
  19   5   7      323.50      265.43     38.08 o 
  21   5   7      927.12      873.32     60.47 o 
  23   5   7       97.67       83.18     29.82 o 
  25   5   7        6.74       25.07     27.59 o 
 -22   6   7      263.22      258.29     26.14 o 
 -20   6   7     1732.29     2272.96     50.32 o 
 -18   6   7        2.26       12.87     41.73 o 
 -16   6   7       82.73       71.26     36.45 o 
 -14   6   7      103.74       99.70     46.88 o 
 -12   6   7      484.11      514.09     41.90 o 
 -10   6   7      147.45      143.53     43.78 o 
  -8   6   7        4.97       21.37     37.20 o 
  -2   6   7      136.26      122.62     33.19 o 
   0   6   7       41.01       59.19     50.38 o 
   2   6   7     1303.53     1265.54     45.67 o 
   4   6   7     1367.70     1344.43     79.41 o 
   6   6   7     1958.35     2064.47    135.86 o 
   8   6   7        1.35       26.87     40.04 o 
  10   6   7      220.82      198.44     41.33 o 
  12   6   7      179.70      182.10     56.73 o 
  14   6   7      402.44      502.65     50.86 o 
  16   6   7        6.83        9.22     34.97 o 
  18   6   7      547.31      662.58     35.54 o 
  20   6   7      267.49      147.17     44.62 o 
 -17   7   7      381.45      430.94     38.84 o 
 -13   7   7       44.37       74.30     25.82 o 
 -11   7   7      211.65      216.12     57.97 o 
  -9   7   7        6.76       24.39     29.75 o 
  -1   7   7      330.48      329.88     75.94 o 
   1   7   7      248.28      202.09     31.78 o 
   3   7   7       43.46       48.72     45.18 o 
   5   7   7      152.58       97.79     43.46 o 
   7   7   7      693.97      715.63     51.18 o 
   9   7   7      114.17      158.26     30.50 o 
  11   7   7        4.49       -9.17     30.63 o 
  13   7   7     1353.21     1493.51     35.00 o 
  15   7   7     3445.01     4161.25    230.74 o 
 -30   0   8     3897.16     4187.25     48.80 o 
 -28   0   8     4696.47     4612.99     53.31 o 
 -26   0   8      157.60      148.56     84.10 o 
 -24   0   8      127.12      166.70    100.23 o 
 -22   0   8     4238.12     3691.87    274.31 o 
 -20   0   8     1060.40     1032.05     83.26 o 
 -18   0   8      781.55      926.22     52.55 o 
 -16   0   8     2160.60     2273.59     55.56 o 
 -14   0   8       25.05       46.46     21.10 o 
 -12   0   8     2746.84     3048.31     81.08 o 
 -10   0   8      407.01      506.97     25.12 o 
  -8   0   8    26775.46    26214.17    161.16 o 
  -6   0   8     7994.47     7798.23    151.93 o 
  -4   0   8      129.14      142.90     20.73 o 
  -2   0   8    33416.22    36097.03    376.41 o 
   0   0   8      386.11      405.50     16.69 o 
   2   0   8     1933.75     2084.89     61.13 o 
   4   0   8     3578.61     4830.03     70.34 o 
   6   0   8       28.19       42.82     17.82 o 
   8   0   8    12036.15    13805.01    291.08 o 
  10   0   8     8960.05     9785.48    179.99 o 
  12   0   8    17468.09    19919.03    388.18 o 
  14   0   8       86.81      148.93     33.20 o 
  16   0   8      552.79      619.84     60.91 o 
  18   0   8     1972.26     1884.69     41.63 o 
  20   0   8       64.34       97.26     39.48 o 
  22   0   8     3253.11     3601.14     76.94 o 
  24   0   8       45.54      112.08     90.25 o 
  26   0   8     1004.38      903.40     49.36 o 
  28   0   8      192.19      275.28     59.82 o 
  30   0   8     3905.23     3972.75    240.42 o 
 -31   1   8       21.35       21.17     42.36 o 
 -29   1   8       12.23       13.94     73.16 o 
 -27   1   8        7.84        0.76     37.29 o 
 -25   1   8      596.30      436.94     56.40 o 
 -23   1   8      204.74      139.38     82.18 o 
 -21   1   8     4909.69     4725.07     74.02 o 
 -19   1   8      145.82       59.24     33.47 o 
 -17   1   8      567.36      560.67     38.25 o 
 -15   1   8    12718.47    13494.16    174.71 o 
 -13   1   8     1481.25     1737.06     36.51 o 
 -11   1   8     1082.77     1018.42     31.02 o 
  -9   1   8    21694.04    22053.35    187.39 o 
  -7   1   8     8169.54     9052.04    103.12 o 
  -5   1   8      698.63      681.10     22.22 o 
  -3   1   8      967.58     1034.64     23.47 o 
  -1   1   8      345.08      385.43     17.31 o 
   1   1   8     7128.47     7055.27     81.69 o 
   3   1   8     5004.57     4718.04     53.20 o 
   5   1   8       97.54       92.16     19.15 o 
   7   1   8      260.65      328.58     25.78 o 
   9   1   8     9432.36    10539.58     73.74 o 
  11   1   8     3435.22     3687.41     50.94 o 
  13   1   8      416.43      437.97     31.54 o 
  15   1   8     2006.06     1937.34     47.00 o 
  17   1   8       31.43       34.53     30.80 o 
  19   1   8     2933.25     3086.50     88.50 o 
  21   1   8      444.50      361.54     55.35 o 
  23   1   8      907.54      891.39     63.19 o 
  25   1   8     3261.20     3506.95    152.72 o 
  27   1   8     1708.58     1878.61     62.28 o 
  29   1   8       55.21       66.05     44.56 o 
  31   1   8       22.02       11.71     39.29 o 
 -30   2   8      467.85      400.73    193.04 o 
 -28   2   8      929.98      799.53     81.25 o 
 -26   2   8     1017.59      897.87     58.76 o 
 -24   2   8     3061.81     2641.77     91.62 o 
 -22   2   8       22.20       15.08     49.46 o 
 -20   2   8     1067.19     1190.57     64.11 o 
 -18   2   8      154.08      162.55     35.54 o 
 -16   2   8      227.06      254.82     35.94 o 
 -14   2   8      390.41      322.57     40.73 o 
 -12   2   8       79.24       78.13     34.78 o 
 -10   2   8     7180.32     7183.83     95.65 o 
  -8   2   8        4.41       13.22     24.26 o 
  -6   2   8        4.03       15.31     22.25 o 
  -4   2   8     4471.28     4066.05     64.55 o 
  -2   2   8     9293.94     9490.58    156.56 o 
   0   2   8       63.12       96.09     21.66 o 
   2   2   8        2.87       15.33     19.12 o 
   4   2   8     2221.66     2279.03     32.96 o 
   6   2   8       71.49       49.10     28.23 o 
   8   2   8     1058.99     1314.89     37.66 o 
  10   2   8     4138.79     4669.47     84.27 o 
  12   2   8      761.19      835.04     29.85 o 
  14   2   8     1730.75     1853.76     39.94 o 
  16   2   8     1742.66     1783.47     41.27 o 
  18   2   8        2.47        9.12     40.78 o 
  20   2   8      382.97      364.73     44.00 o 
  22   2   8      310.92      283.40     48.92 o 
  24   2   8       95.32       71.41     83.19 o 
  26   2   8        3.06       26.39     39.57 o 
  28   2   8      392.09      400.70     60.42 o 
  30   2   8       75.70       44.09     34.08 o 
 -29   3   8      519.61      491.11     39.87 o 
 -27   3   8       25.31        3.62     28.21 o 
 -25   3   8      991.92      751.22     44.43 o 
 -23   3   8      131.85      165.09     52.33 o 
 -21   3   8     4162.42     3538.80    182.95 o 
 -19   3   8      862.98      869.72     41.77 o 
 -17   3   8     2721.39     2837.96    129.19 o 
 -15   3   8     3798.90     3447.85     90.59 o 
 -13   3   8     1826.36     1875.05     47.66 o 
 -11   3   8    12054.78    12349.51    358.43 o 
  -9   3   8     2139.54     2106.84     51.18 o 
  -7   3   8        5.71       11.48     25.32 o 
  -5   3   8     2377.27     2122.19     48.79 o 
  -3   3   8      487.54      372.52     28.41 o 
  -1   3   8      896.30      820.12     29.78 o 
   1   3   8      294.87      198.50     26.15 o 
   3   3   8      723.17      610.13     28.85 o 
   5   3   8     4554.85     4834.33     72.53 o 
   7   3   8     1946.54     1846.03     56.62 o 
   9   3   8    27634.97    31566.43    894.62 o 
  11   3   8     5894.65     5476.43     92.97 o 
  13   3   8      113.05      122.06     57.96 o 
  15   3   8     2808.01     3111.30     77.33 o 
  17   3   8     7189.36     7032.01     84.86 o 
  19   3   8     4357.15     4420.21     71.61 o 
  21   3   8      534.56      513.67     79.04 o 
  23   3   8     2690.36     2888.93     49.01 o 
  25   3   8      172.77      150.98     43.09 o 
  27   3   8        3.62       21.24     30.83 o 
  29   3   8      756.23      945.90     58.65 o 
 -28   4   8        0.17        7.15     30.89 o 
 -26   4   8      167.79      137.09     54.90 o 
 -24   4   8        4.37       18.46     37.07 o 
 -22   4   8       33.70       50.64     42.88 o 
 -20   4   8     1277.95     1470.84     45.88 o 
 -18   4   8       43.34       33.85     56.88 o 
 -16   4   8      987.06     1172.17     45.76 o 
 -14   4   8     1518.50     1521.21     97.04 o 
 -12   4   8     1086.29     1030.42     47.05 o 
 -10   4   8       30.26       45.43     31.89 o 
  -8   4   8       11.84       11.16     28.79 o 
  -6   4   8       66.91       83.79     34.56 o 
  -4   4   8        0.90        8.20     40.66 o 
  -2   4   8     1815.35     1550.14     62.75 o 
   0   4   8     1882.44     2003.35     93.12 o 
   2   4   8     2441.99     2412.19     44.60 o 
   4   4   8      404.99      421.35     43.83 o 
   6   4   8      389.34      471.45     40.78 o 
   8   4   8      295.13      247.74     34.75 o 
  10   4   8       25.80       32.46     32.04 o 
  12   4   8       58.95       85.67     35.87 o 
  14   4   8        7.29       23.57     43.66 o 
  16   4   8        4.31        5.14     37.12 o 
  18   4   8        6.09       14.67     33.47 o 
  20   4   8     1968.04     1907.36     68.39 o 
  22   4   8      444.18      351.96     41.26 o 
  24   4   8      157.66      129.49     47.99 o 
  26   4   8      519.47      467.02     29.86 o 
 -25   5   8      407.79      434.22     39.03 o 
 -23   5   8     1158.43     1371.41     56.92 o 
 -21   5   8       66.74       69.96     34.39 o 
 -19   5   8       35.44       26.07     38.33 o 
 -17   5   8      266.11      246.21     61.54 o 
 -15   5   8      213.57      316.07     44.85 o 
 -13   5   8      168.99      280.13    101.65 o 
 -11   5   8      376.57      407.19     39.15 o 
  -7   5   8     2865.01     2971.73    220.34 o 
  -5   5   8      428.57      469.83     55.46 o 
  -3   5   8     2106.72     1927.36     93.49 o 
  -1   5   8       69.67       63.67     30.60 o 
   1   5   8        0.85       19.68     48.08 o 
   3   5   8     5045.34     5093.18    138.70 o 
   5   5   8      192.98      221.75     38.71 o 
   7   5   8     5309.69     5613.13     92.24 o 
   9   5   8      971.56     1048.02     88.50 o 
  11   5   8     7685.08     8833.29    103.67 o 
  13   5   8      121.88      131.14     62.02 o 
  15   5   8     1012.88      716.57     40.90 o 
  17   5   8     5807.70     4788.60     79.36 o 
  19   5   8     1550.03     1724.16    127.12 o 
  21   5   8      461.63      404.68     81.14 o 
  23   5   8      965.70      887.08     73.53 o 
  25   5   8      128.79       87.92     29.99 o 
 -20   6   8       33.75       56.28     25.01 o 
 -18   6   8     1238.42     1446.56     49.24 o 
 -16   6   8      979.03     1096.22     40.68 o 
 -14   6   8      125.55      107.46     47.40 o 
 -12   6   8      274.74      249.77     46.92 o 
 -10   6   8      112.85      114.64     42.15 o 
  -8   6   8        6.27        5.98     36.41 o 
  -2   6   8       66.29       86.01     26.50 o 
   0   6   8      170.00      195.27     48.51 o 
   2   6   8     1652.40     1540.64     39.47 o 
   4   6   8      762.88      706.63     57.66 o 
   6   6   8        0.93        9.73     61.25 o 
   8   6   8        9.49        6.94     42.77 o 
  10   6   8     1294.03     1339.90    105.32 o 
  12   6   8      181.12      178.91     66.46 o 
  14   6   8      167.14       73.46     41.82 o 
  16   6   8      305.77      396.88     35.74 o 
  18   6   8      271.95      397.59     63.17 o 
  20   6   8      666.21      675.86     36.89 o 
 -15   7   8        9.15        4.63     29.44 o 
 -13   7   8      152.19      137.52     26.35 o 
 -11   7   8        0.68       -6.79     55.78 o 
  -9   7   8      168.27      247.74     31.77 o 
  -1   7   8      234.26      178.12     72.69 o 
   3   7   8      172.09      122.85     29.86 o 
   5   7   8      394.79      298.74     53.92 o 
   7   7   8       40.21       75.27     58.21 o 
   9   7   8      586.50      588.44     31.96 o 
  11   7   8       99.15       94.26     29.56 o 
  13   7   8       78.44       96.59     28.57 o 
  15   7   8     1046.99     1347.80     76.55 o 
 -31   1   9      212.74      316.98     42.56 o 
 -29   1   9       94.88       83.31     71.29 o 
 -27   1   9      323.29      372.88     86.39 o 
 -25   1   9      278.13      236.05     40.96 o 
 -23   1   9     2045.65     1774.89     90.46 o 
 -21   1   9       61.80       28.46     53.99 o 
 -19   1   9     2041.90     2002.33     59.07 o 
 -17   1   9     5973.49     5278.80    175.27 o 
 -15   1   9      168.91      244.58     39.89 o 
 -13   1   9     6682.97     6947.56     79.45 o 
 -11   1   9    23070.46    23000.93    229.23 o 
  -9   1   9     3955.62     4110.17     50.34 o 
  -7   1   9    21952.89    24255.08    217.83 o 
  -5   1   9       78.47      164.61     29.76 o 
  -3   1   9      237.24      273.18     20.22 o 
  -1   1   9       11.62       37.41     19.02 o 
   1   1   9      157.33      222.32     25.61 o 
   3   1   9     3736.35     4263.67     70.90 o 
   5   1   9     9426.45    10972.52    156.48 o 
   7   1   9    49532.54    54200.63    720.89 o 
   9   1   9        5.00       14.77     27.31 o 
  11   1   9    20310.57    22713.73    295.90 o 
  13   1   9    28117.91    30410.93    457.68 o 
  15   1   9     1823.98     1663.77     57.36 o 
  17   1   9      433.47      407.90     38.01 o 
  19   1   9      286.45      316.11     50.05 o 
  21   1   9       49.14       70.83     83.70 o 
  23   1   9     1717.39     1634.14     62.74 o 
  25   1   9      124.59      129.34     50.23 o 
  27   1   9      481.73      548.65     51.79 o 
  29   1   9        8.58       14.64     41.66 o 
  31   1   9      562.86      574.34     40.20 o 
 -30   2   9      137.06      192.38     35.15 o 
 -28   2   9     1977.76     1626.59     56.96 o 
 -26   2   9      338.21      228.37     49.97 o 
 -24   2   9       34.64       38.67     38.99 o 
 -22   2   9      465.43      476.77     74.85 o 
 -20   2   9     1116.83      893.28     46.68 o 
 -18   2   9        7.02       30.27     42.73 o 
 -16   2   9     1127.74     1033.13     39.03 o 
 -14   2   9     2224.54     2025.06     43.59 o 
 -12   2   9      681.62      683.94     41.74 o 
 -10   2   9     1056.50     1115.62     35.36 o 
  -8   2   9    12712.44    12578.71    264.68 o 
  -6   2   9     6968.73     6218.62    134.28 o 
  -4   2   9    12959.33    13791.36    249.55 o 
  -2   2   9     1289.23     1183.89     26.74 o 
   0   2   9    22134.42    20698.27    410.65 o 
   2   2   9     1548.18     1298.21     28.21 o 
   4   2   9     2213.59     1765.02     46.85 o 
   6   2   9     2303.18     2309.16     53.19 o 
   8   2   9     2595.27     2660.40     51.68 o 
  10   2   9      512.83      490.81     25.37 o 
  12   2   9      206.30      160.80     28.31 o 
  14   2   9      154.59      186.60     39.63 o 
  16   2   9     1810.46     1817.56     49.67 o 
  18   2   9     1717.22     1736.33     52.02 o 
  20   2   9       29.91       28.74     50.56 o 
  22   2   9     3047.82     3263.79     96.88 o 
  24   2   9        9.05       10.89     39.80 o 
  26   2   9       42.97       45.63     40.87 o 
  28   2   9      303.11      323.05     54.14 o 
  30   2   9      218.33      227.61     48.92 o 
 -29   3   9      261.50      319.48     58.22 o 
 -27   3   9        6.79       27.56     32.04 o 
 -25   3   9      878.09      998.40     55.48 o 
 -23   3   9      897.90      870.83     63.19 o 
 -21   3   9      250.89      216.26     49.72 o 
 -19   3   9      410.02      463.37     39.66 o 
 -17   3   9     3638.23     3551.28    126.48 o 
 -15   3   9      248.06      237.49     60.08 o 
 -13   3   9     1469.56     1564.47     49.00 o 
 -11   3   9     1290.00     1287.49     46.45 o 
  -9   3   9       31.92       30.89     31.71 o 
  -7   3   9      213.11      216.36     23.48 o 
  -5   3   9     4647.66     5476.67    124.42 o 
  -3   3   9      233.82      186.53     26.25 o 
  -1   3   9     5841.78     5681.83     87.89 o 
   1   3   9      526.42      549.07     35.35 o 
   3   3   9      147.88      113.07     29.50 o 
   5   3   9     7396.85     8149.55    202.93 o 
   7   3   9       24.27       35.21     32.11 o 
   9   3   9      188.28      203.59     36.91 o 
  11   3   9      134.92      127.03     34.43 o 
  13   3   9      114.86       95.48     33.36 o 
  15   3   9     4812.58     4926.65     70.01 o 
  17   3   9     1059.09     1116.19     57.40 o 
  19   3   9     1305.93     1364.81     70.28 o 
  21   3   9     3534.69     3414.88     84.50 o 
  23   3   9     1366.92     1278.97     60.62 o 
  25   3   9      108.48       90.84     34.98 o 
  27   3   9      755.05     1017.51     69.04 o 
  29   3   9        0.41        7.43     30.85 o 
 -26   4   9      833.27      784.30     68.59 o 
 -24   4   9     1232.98     1471.83     47.49 o 
 -22   4   9      543.05      472.48     43.57 o 
 -20   4   9       11.66       14.97     43.71 o 
 -18   4   9        7.49       -7.09     62.02 o 
 -16   4   9        0.26       10.65     45.96 o 
 -14   4   9     1888.59     2347.82     68.55 o 
 -12   4   9     1303.64     1240.12     49.07 o 
 -10   4   9     3895.14     4190.11    105.58 o 
  -8   4   9       16.16       68.27     42.23 o 
  -6   4   9     8794.09     8334.38    235.57 o 
  -4   4   9     1261.56     1329.98     37.01 o 
  -2   4   9        2.73       26.92     37.30 o 
   0   4   9     1369.16     1285.85     38.84 o 
   2   4   9     2417.98     2546.55     55.04 o 
   4   4   9     1727.11     1636.85     37.79 o 
   6   4   9      234.77      228.43     63.62 o 
   8   4   9     1783.41     1863.08     71.20 o 
  10   4   9      197.23      184.35     44.10 o 
  12   4   9      661.65      628.49     42.38 o 
  14   4   9     2760.78     2154.37    108.60 o 
  16   4   9       71.30       66.67     37.41 o 
  18   4   9      273.31      289.81     56.09 o 
  20   4   9      225.95      188.45     40.51 o 
  22   4   9      206.04      114.17     38.61 o 
  24   4   9     1036.45      952.77     78.63 o 
  26   4   9      746.16      700.74     42.47 o 
 -25   5   9      632.32      667.59     43.86 o 
 -23   5   9       74.11      124.05     46.80 o 
 -21   5   9       29.46       17.96     30.77 o 
 -19   5   9     1528.59     1739.90     43.95 o 
 -17   5   9       57.53       43.54     59.98 o 
 -15   5   9      889.83      864.23     46.75 o 
 -13   5   9     2329.10     2597.63    110.00 o 
 -11   5   9      104.34       82.22     48.98 o 
  -9   5   9       97.22       92.74     85.89 o 
  -7   5   9      451.07      398.70     54.32 o 
  -5   5   9        0.86       16.03     41.99 o 
  -3   5   9     1222.70     1241.05     52.67 o 
  -1   5   9      313.09      383.16     49.59 o 
   1   5   9     1045.85     1044.15     53.14 o 
   3   5   9     1093.36     1115.37     69.52 o 
   5   5   9     1021.75     1008.59     44.54 o 
   7   5   9      686.45      779.81     40.67 o 
   9   5   9      490.99      460.21     60.03 o 
  11   5   9      587.70      613.24     52.37 o 
  13   5   9      211.85      218.09     51.33 o 
  15   5   9      340.75      314.73     47.09 o 
  17   5   9       23.68       46.44     43.22 o 
  19   5   9      852.54      634.23     63.66 o 
  21   5   9     1338.77     1268.47    127.79 o 
  23   5   9       73.55       50.19     23.29 o 
 -20   6   9      158.65      161.34     24.23 o 
 -18   6   9       83.64       55.97     39.81 o 
 -16   6   9      879.25     1074.76     40.95 o 
 -14   6   9       93.31      133.63     41.26 o 
 -12   6   9        8.46       21.88     47.58 o 
 -10   6   9        2.06       84.63     40.62 o 
  -4   6   9        0.39        2.79     23.87 o 
  -2   6   9       45.23      151.52     84.19 o 
   0   6   9      209.28      185.74     40.33 o 
   2   6   9       52.57       67.06     62.34 o 
   4   6   9      263.50      288.71     39.75 o 
   6   6   9       90.20       73.75     46.46 o 
   8   6   9       35.76       52.04     58.87 o 
  10   6   9       63.49       70.45     56.90 o 
  12   6   9      286.97      167.31     88.42 o 
  14   6   9       38.78       25.65     34.77 o 
  16   6   9      278.36      158.28     37.80 o 
  18   6   9      167.52      217.37     37.37 o 
  20   6   9      421.88      501.52     25.36 o 
 -13   7   9       34.25        6.94     24.94 o 
 -11   7   9       18.27       26.26     53.34 o 
  -9   7   9       32.96       32.67     30.96 o 
  -5   7   9      326.48      354.63     33.51 o 
  -3   7   9        3.96      117.97     34.61 o 
  -1   7   9      124.09      122.07     58.61 o 
   1   7   9     1152.30     1326.75     47.91 o 
   3   7   9      290.53      308.12     41.84 o 
   5   7   9      461.27      437.70     98.21 o 
   7   7   9      591.82      666.98     57.77 o 
   9   7   9      195.24      245.07     58.68 o 
  11   7   9       56.36      127.53     57.25 o 
  13   7   9      667.96     1273.40     63.69 o 
 -28   0  10      145.49      171.91     39.55 o 
 -26   0  10     2377.91     2510.48     48.73 o 
 -24   0  10     2944.80     2173.15     71.38 o 
 -22   0  10     3498.60     3201.79    177.13 o 
 -20   0  10      455.11      375.44     82.15 o 
 -18   0  10     4809.07     5227.33     54.39 o 
 -16   0  10     6393.08     6522.96    155.48 o 
 -14   0  10       65.18      110.01     43.21 o 
 -12   0  10    21843.25    21372.86    333.68 o 
 -10   0  10    57227.76    58763.36   1105.17 o 
  -8   0  10        6.50      118.63     27.01 o 
  -6   0  10    18693.93    20935.76    295.75 o 
  -4   0  10    37168.56    36324.21    666.77 o 
  -2   0  10    28172.14    29564.77    470.63 o 
   0   0  10      117.70       69.83     21.69 o 
   2   0  10     2782.17     3482.05    109.33 o 
   4   0  10    25901.45    28581.39    866.66 o 
   6   0  10     7533.90     8537.24    190.49 o 
   8   0  10    12769.72    13022.36    421.38 o 
  10   0  10      762.90      924.33     36.89 o 
  12   0  10     1803.52     1718.05     73.09 o 
  14   0  10       11.96       13.82     29.71 o 
  16   0  10     3941.38     3601.87     68.55 o 
  18   0  10      966.63      989.60     84.43 o 
  20   0  10     1948.88     2519.81     99.95 o 
  22   0  10     1900.22     2281.81     94.39 o 
  24   0  10     2200.37     2586.00     56.06 o 
  26   0  10     2008.00     2339.31    101.93 o 
  28   0  10      948.91     1113.85     73.74 o 
  30   0  10     1823.54     2331.60    124.49 o 
 -31   1  10      819.00     1073.39    123.75 o 
 -29   1  10      317.83      386.61     71.01 o 
 -27   1  10     1243.55      927.22     80.50 o 
 -25   1  10     1418.47     1299.12     89.81 o 
 -23   1  10     1524.39     1209.87     70.73 o 
 -21   1  10      838.87      660.21     65.45 o 
 -19   1  10       10.93       17.70     41.69 o 
 -17   1  10     2025.18     2156.54     59.13 o 
 -15   1  10       45.03       39.37     39.07 o 
 -13   1  10      303.57      315.48     42.72 o 
 -11   1  10       13.55       11.70     31.33 o 
  -9   1  10     1092.54     1388.80     30.61 o 
  -7   1  10      526.17      717.50     32.37 o 
  -5   1  10      589.44      585.30     26.66 o 
  -3   1  10      274.74      266.78     20.21 o 
  -1   1  10     4242.27     4124.72     57.19 o 
   1   1  10      956.76      939.83     24.96 o 
   3   1  10     1625.64     1724.34     28.10 o 
   5   1  10    20366.44    21643.68    326.52 o 
   7   1  10     7094.64     7775.17    108.77 o 
   9   1  10      702.19      677.38     31.33 o 
  11   1  10     7527.08     9059.96    167.88 o 
  13   1  10      140.81      217.92     31.94 o 
  15   1  10      172.08      187.41     42.87 o 
  17   1  10       51.37       91.64     47.35 o 
  19   1  10     2402.10     2615.35     63.58 o 
  21   1  10     1230.67     1148.77     52.94 o 
  23   1  10     1399.19     1526.68     86.90 o 
  25   1  10      313.11      354.66     51.93 o 
  27   1  10       24.41       18.41     45.38 o 
  29   1  10       71.73       84.94     42.51 o 
 -30   2  10      321.73      348.13     34.46 o 
 -28   2  10      321.79      265.61     47.82 o 
 -26   2  10      361.40      240.31     47.16 o 
 -24   2  10     1251.78     1124.53     62.94 o 
 -22   2  10     1061.07      730.99    110.07 o 
 -20   2  10      119.04       50.06     40.65 o 
 -18   2  10     1054.12      978.91     58.96 o 
 -16   2  10      431.83      394.31     38.80 o 
 -14   2  10      208.05      222.54     38.42 o 
 -12   2  10     4453.86     5140.79     58.03 o 
 -10   2  10     2988.86     2771.16     42.38 o 
  -8   2  10     4589.61     4602.20     89.44 o 
  -6   2  10      523.33      641.63     29.17 o 
  -4   2  10      692.21      962.69     27.56 o 
  -2   2  10     4606.60     4566.28     70.24 o 
   0   2  10     5828.94     6112.63     78.57 o 
   2   2  10     2569.32     2522.32     45.46 o 
   4   2  10      189.00      202.36     24.75 o 
   6   2  10        0.04        7.77     24.77 o 
   8   2  10       25.41       20.02     29.81 o 
  10   2  10     3416.12     3433.26     42.44 o 
  12   2  10      476.33      441.31     47.06 o 
  14   2  10      100.57      107.55     44.73 o 
  16   2  10      121.45       81.78     46.81 o 
  18   2  10      845.31      830.17     45.43 o 
  20   2  10      458.86      503.90     69.48 o 
  22   2  10     2364.14     2478.21     79.63 o 
  24   2  10       15.77       23.40     44.38 o 
  26   2  10      108.05       97.33     71.49 o 
  28   2  10     1289.96     1493.57     96.34 o 
  30   2  10      434.20      512.20     61.53 o 
 -29   3  10      405.46      395.50     57.66 o 
 -27   3  10      533.60      479.56     51.82 o 
 -25   3  10      693.76      541.90     40.78 o 
 -23   3  10       46.94       48.33     64.19 o 
 -21   3  10      437.46      373.05     44.53 o 
 -19   3  10      159.09      153.72     41.88 o 
 -17   3  10        6.72       33.56     45.77 o 
 -15   3  10       19.24       30.68     52.95 o 
 -13   3  10      127.55      124.14     49.95 o 
 -11   3  10      727.64      713.36     36.01 o 
  -9   3  10     4157.03     4044.09    107.17 o 
  -7   3  10       59.61       69.19     29.82 o 
  -5   3  10     4887.66     4968.38    126.55 o 
  -3   3  10      295.67      349.54     27.86 o 
  -1   3  10      821.39      950.95     38.06 o 
   1   3  10     1200.79     1095.00     38.80 o 
   3   3  10     5235.00     5362.75    105.77 o 
   5   3  10       27.40       31.37     29.58 o 
   7   3  10      141.85      191.21     36.35 o 
   9   3  10    20299.27    19461.10    472.07 o 
  11   3  10     6398.89     5854.56    242.26 o 
  13   3  10      409.66      255.70     63.23 o 
  15   3  10      565.63      642.05     71.28 o 
  17   3  10       65.80       58.15     52.42 o 
  19   3  10      695.07      663.08     44.77 o 
  21   3  10       10.80       36.29     71.44 o 
  23   3  10      449.86      442.33     45.55 o 
  25   3  10      507.29      522.36     43.78 o 
  27   3  10       51.16       48.40     46.34 o 
 -26   4  10        1.95        1.40     49.09 o 
 -24   4  10       39.51       78.46     51.59 o 
 -22   4  10      223.41      145.14     38.00 o 
 -20   4  10      152.41      160.80     44.23 o 
 -18   4  10      145.83      109.52     78.29 o 
 -16   4  10     1866.52     2128.12     51.01 o 
 -14   4  10      436.67      479.20     43.92 o 
 -12   4  10      236.30      217.89     48.83 o 
 -10   4  10      763.89      754.25     53.71 o 
  -8   4  10      125.40      143.33     45.19 o 
  -6   4  10     1580.62     1512.69     43.60 o 
  -4   4  10      746.79      691.57     35.94 o 
  -2   4  10     2235.90     2301.13     83.47 o 
   0   4  10       56.69       73.72     30.98 o 
   2   4  10     3533.59     3546.25     75.47 o 
   4   4  10      106.46      121.79     38.20 o 
   6   4  10      191.69      172.85     31.86 o 
   8   4  10       11.20       51.80     54.13 o 
  10   4  10       36.20       19.26     53.53 o 
  12   4  10      522.54      550.10     57.92 o 
  14   4  10        8.00        1.23     58.11 o 
  16   4  10        8.76       12.52     49.23 o 
  18   4  10        6.85       13.24     38.86 o 
  20   4  10      793.70      790.21     52.62 o 
  22   4  10        8.49       16.95     56.57 o 
  24   4  10       89.12       57.47     30.61 o 
  26   4  10      408.34      395.22     52.14 o 
 -23   5  10      568.07      802.58     48.77 o 
 -21   5  10        3.34       15.78     29.45 o 
 -19   5  10        0.79       28.29     35.48 o 
 -17   5  10     1119.45     1401.88     82.46 o 
 -15   5  10       57.97       92.12     47.94 o 
 -13   5  10     1093.35     1185.75     75.52 o 
 -11   5  10      247.89      207.35     53.42 o 
  -9   5  10      513.85      440.07     52.60 o 
  -7   5  10      183.76      209.73     55.96 o 
  -5   5  10      535.57      416.03     71.60 o 
  -3   5  10      366.06      403.72     28.45 o 
  -1   5  10      121.37      117.13     51.82 o 
   1   5  10     2786.24     2954.80     39.46 o 
   3   5  10      500.16      484.12     44.48 o 
   5   5  10        8.57       39.51     54.89 o 
   7   5  10      898.73     1061.75     40.40 o 
   9   5  10     1703.75     1763.76     85.11 o 
  11   5  10     1034.26     1136.34     42.42 o 
  13   5  10      730.16      713.52     64.13 o 
  15   5  10      445.03      447.67     44.28 o 
  19   5  10      693.02      397.00     71.72 o 
  21   5  10      357.12      276.65     65.99 o 
  23   5  10      209.62      149.80     44.97 o 
 -20   6  10        1.75       11.06     26.50 o 
 -18   6  10      108.20      162.64     37.17 o 
 -16   6  10       49.30       80.88     34.18 o 
 -14   6  10      407.50      443.91     38.85 o 
 -12   6  10     1805.28     1573.60     54.36 o 
 -10   6  10     1535.11     1286.22     53.41 o 
  -6   6  10      370.93      460.77     58.02 o 
  -4   6  10     1648.75     1160.59    202.50 o 
   0   6  10      143.36      174.15     34.75 o 
   2   6  10     2404.76     2475.51     71.56 o 
   4   6  10      188.71      208.75     42.26 o 
   6   6  10        0.17        6.76     39.96 o 
   8   6  10      154.58      144.31     41.41 o 
  10   6  10      615.91      610.28     75.04 o 
  12   6  10        3.05       11.48     44.12 o 
  14   6  10      217.47      219.49     62.91 o 
  16   6  10      202.83      238.96     43.82 o 
  20   6  10        3.08       24.28     43.32 o 
 -13   7  10      108.23      130.88     25.34 o 
  -5   7  10       23.47       44.83     31.17 o 
  -3   7  10       73.26      112.95     33.50 o 
  -1   7  10        0.02       32.29     50.79 o 
   1   7  10       60.44       48.40     40.57 o 
   3   7  10      462.18      570.98     64.46 o 
   5   7  10      437.21      402.31     36.50 o 
   7   7  10      205.63      249.96     28.25 o 
   9   7  10       72.55      101.77     27.73 o 
  11   7  10       91.43      123.93     26.78 o 
  13   7  10        2.09       15.06     25.09 o 
 -29   1  11       74.52      111.94     48.60 o 
 -27   1  11      377.47      295.26     73.75 o 
 -25   1  11       32.63       11.06     44.72 o 
 -23   1  11       19.54       43.19     48.67 o 
 -21   1  11     1934.48     1730.25     91.41 o 
 -19   1  11      369.35      369.38     49.22 o 
 -17   1  11     3525.82     3541.31     67.40 o 
 -15   1  11     2384.98     2154.88     73.75 o 
 -13   1  11      210.61      135.63     34.63 o 
 -11   1  11      110.77       83.26     30.50 o 
  -9   1  11     5469.76     6085.63    117.62 o 
  -7   1  11     2457.72     2322.29     35.46 o 
  -5   1  11     1859.38     1743.15     31.22 o 
  -3   1  11    11921.20    12098.91    191.82 o 
  -1   1  11     5450.57     4692.67     79.16 o 
   1   1  11        9.25       12.00     22.04 o 
   3   1  11      987.01      918.46     31.40 o 
   5   1  11    13243.69    13667.52    234.76 o 
   7   1  11     6709.19     6716.24    105.61 o 
   9   1  11     4355.25     5110.67     67.62 o 
  11   1  11     1619.98     1500.43     41.91 o 
  13   1  11     2495.89     2204.43     69.67 o 
  15   1  11      119.07      124.81     46.92 o 
  17   1  11     2306.50     2494.19     95.25 o 
  19   1  11      417.63      465.84     52.46 o 
  21   1  11     5527.89     5973.23    101.51 o 
  23   1  11     3171.84     3720.37     69.02 o 
  25   1  11        6.65       13.10     49.98 o 
  27   1  11      164.55      193.04     62.91 o 
  29   1  11      285.74      329.70     34.71 o 
 -30   2  11       17.71       17.09     30.26 o 
 -28   2  11      733.74      863.50    117.72 o 
 -26   2  11      283.94      231.77     59.51 o 
 -24   2  11      170.91      171.13     47.06 o 
 -22   2  11      244.98      109.18     83.01 o 
 -20   2  11      577.81      504.41     47.71 o 
 -18   2  11     2340.68     2024.37     48.19 o 
 -16   2  11     2547.79     2682.59     46.17 o 
 -14   2  11     1927.84     1883.94     55.98 o 
 -12   2  11     6357.08     6588.42    121.12 o 
 -10   2  11       65.72       69.31     27.33 o 
  -8   2  11     2885.02     3397.14     62.71 o 
  -6   2  11     3172.52     3686.72     75.33 o 
  -4   2  11     4444.46     5085.20     84.07 o 
  -2   2  11        6.92       30.78     23.46 o 
   0   2  11     3173.57     3744.84     57.61 o 
   2   2  11       53.11       81.35     27.95 o 
   4   2  11        3.14        3.00     25.83 o 
   6   2  11    16111.07    18619.12    387.30 o 
   8   2  11      713.72      626.92     28.87 o 
  10   2  11     1938.89     2079.34     46.45 o 
  12   2  11     1591.64     1627.50     40.09 o 
  14   2  11      260.43      227.76     35.69 o 
  16   2  11     1114.73      896.72     48.23 o 
  18   2  11     2827.29     3031.72     72.69 o 
  20   2  11       13.48       11.73     50.45 o 
  22   2  11     1065.21      981.14     49.37 o 
  24   2  11       17.58       43.21     57.46 o 
  26   2  11     1300.35     1575.72     61.34 o 
  28   2  11      497.70      462.78     47.73 o 
 -27   3  11       34.72       18.14     44.27 o 
 -25   3  11      775.62      760.77     75.24 o 
 -23   3  11        9.08       14.77     61.31 o 
 -21   3  11        9.89       19.04     52.56 o 
 -19   3  11     1810.64     1729.35     61.04 o 
 -17   3  11      399.69      445.25     43.67 o 
 -15   3  11      519.79      636.49     60.71 o 
 -13   3  11     3588.01     3217.55    115.80 o 
 -11   3  11     2355.00     2755.79     62.17 o 
  -9   3  11      242.62      304.37     36.34 o 
  -7   3  11      194.90      207.56     32.32 o 
  -5   3  11        4.08       12.88     25.72 o 
  -3   3  11        0.13        2.03     27.87 o 
  -1   3  11     2307.32     2382.82     65.46 o 
   1   3  11      124.43      164.58     27.71 o 
   3   3  11     4026.26     4235.06    112.32 o 
   5   3  11     4026.57     3810.16    140.79 o 
   7   3  11      104.46       89.72     33.94 o 
   9   3  11      428.93      442.14     32.88 o 
  11   3  11       10.56       15.27     32.14 o 
  13   3  11     2040.63     1774.25     77.16 o 
  15   3  11       49.52       48.76     30.83 o 
  17   3  11      814.38      816.03     43.75 o 
  19   3  11      126.04      110.65     66.04 o 
  21   3  11     3227.28     3272.52     71.90 o 
  23   3  11      851.23      809.13     42.05 o 
  25   3  11       73.32       81.02     70.17 o 
  27   3  11        7.26       12.63     32.61 o 
 -24   4  11       26.77       74.21     34.70 o 
 -22   4  11      348.18      345.93     38.25 o 
 -20   4  11      224.70      224.66     43.10 o 
 -18   4  11      284.57      294.19     83.54 o 
 -16   4  11       42.08       55.50     42.88 o 
 -14   4  11     9370.31    10522.25    139.13 o 
 -12   4  11     4000.31     3011.67    231.58 o 
 -10   4  11       84.13       73.04     44.99 o 
  -8   4  11     5152.77     5067.11    193.47 o 
  -6   4  11     6470.57     6234.78    212.62 o 
  -4   4  11      793.18      702.49     73.21 o 
  -2   4  11      177.52      173.02     36.92 o 
   0   4  11     1452.89     1581.74     50.27 o 
   2   4  11      960.27     1083.98     37.85 o 
   4   4  11     2418.77     2367.64     56.37 o 
   6   4  11       13.81        5.34     47.83 o 
   8   4  11     2007.26     2018.67     59.46 o 
  10   4  11      695.11      698.94     42.54 o 
  12   4  11      275.58      301.46     42.08 o 
  14   4  11     1221.34     1259.62     46.10 o 
  16   4  11      638.54      539.14     47.27 o 
  18   4  11      382.00      356.17     60.77 o 
  20   4  11      917.59      839.80     65.04 o 
  22   4  11       18.80       19.22     30.03 o 
  24   4  11       87.27       78.98     53.90 o 
  26   4  11     1113.04     1055.64     40.80 o 
 -23   5  11      156.36      151.86     43.01 o 
 -21   5  11      173.54      181.91     28.38 o 
 -19   5  11       42.34       47.65     34.51 o 
 -17   5  11      644.26      720.63     76.31 o 
 -15   5  11      245.59      302.54     49.42 o 
 -13   5  11       58.69      165.18     73.05 o 
 -11   5  11       81.84       79.56     55.46 o 
  -9   5  11        4.91       10.93     51.38 o 
  -7   5  11      239.57      131.20     57.12 o 
  -5   5  11       20.89       22.62     30.64 o 
  -1   5  11      859.68      782.14     38.39 o 
   1   5  11       46.56       44.01     54.95 o 
   3   5  11     1271.85     1337.18     38.04 o 
   5   5  11       41.94       69.10     46.33 o 
   7   5  11     2464.16     2529.31     69.35 o 
   9   5  11      957.46     1030.65     89.45 o 
  11   5  11       35.36       36.64     88.19 o 
  13   5  11      153.70      238.01     86.73 o 
  15   5  11       53.24      111.43     77.92 o 
  17   5  11     1220.35     1509.03    144.35 o 
  19   5  11      109.57      129.42     39.37 o 
  21   5  11       68.40       69.26     41.74 o 
 -20   6  11       25.69       16.69     24.16 o 
 -18   6  11      225.83      225.98     42.39 o 
 -16   6  11      349.52      326.83     33.57 o 
 -14   6  11      125.41      139.24     35.43 o 
 -12   6  11      380.94      327.78     48.84 o 
 -10   6  11     1598.59     1368.64     53.34 o 
  -6   6  11      302.44      219.75     72.34 o 
  -4   6  11      574.15      605.67    113.09 o 
  -2   6  11      299.82      282.56     28.77 o 
   0   6  11        2.62       22.48     36.98 o 
   2   6  11        0.69       11.07     30.60 o 
   4   6  11      576.32      619.62     66.99 o 
   6   6  11      650.15      679.90     57.58 o 
   8   6  11       29.61        2.72     39.71 o 
  10   6  11       96.46       96.63     39.61 o 
  12   6  11      258.05      250.99     57.87 o 
  14   6  11       23.97       66.47     33.64 o 
  16   6  11      311.43      339.40     53.79 o 
  18   6  11      103.00      426.40     51.85 o 
 -13   7  11       29.69       27.09     24.15 o 
  -5   7  11       27.55       33.90     31.33 o 
  -3   7  11      359.67      334.95     34.01 o 
  -1   7  11      190.31      197.76     58.01 o 
   1   7  11     1123.16     1095.24     97.71 o 
   3   7  11      311.01      328.53     40.03 o 
   5   7  11      674.90      531.76     39.63 o 
   7   7  11      324.70      326.96     26.93 o 
   9   7  11       79.78       75.66     25.97 o 
  11   7  11        2.59        7.85     24.40 o 
  13   7  11      619.49      732.54     25.45 o 
 -26   0  12     1328.58      781.11     78.85 o 
 -24   0  12       23.64       36.83     48.33 o 
 -22   0  12     5238.96     5432.30    129.08 o 
 -20   0  12      164.91      110.52     63.85 o 
 -18   0  12     2931.14     2985.42     60.69 o 
 -16   0  12      190.25      166.83     45.11 o 
 -14   0  12       90.24       76.06     50.60 o 
 -12   0  12       41.10       91.02     31.87 o 
 -10   0  12     5781.21     6662.80    115.56 o 
  -8   0  12     7598.86     8877.10    131.29 o 
  -6   0  12     5176.94     6377.08    140.05 o 
  -4   0  12       15.61       17.92     17.09 o 
  -2   0  12    10937.72    11759.54    158.02 o 
   0   0  12     1375.79     1591.41     62.07 o 
   2   0  12      534.42      700.85     22.56 o 
   4   0  12    14996.85    15720.54    474.31 o 
   6   0  12      213.39      252.42     20.95 o 
   8   0  12     2037.66     2048.06     78.89 o 
  10   0  12    22306.39    23381.83    448.27 o 
  12   0  12     5342.27     6854.94    216.78 o 
  14   0  12       93.58       68.25     36.69 o 
  16   0  12     2718.35     3361.70    149.73 o 
  18   0  12        6.02       10.54     45.93 o 
  20   0  12     1354.00     2151.77    145.87 o 
  22   0  12      437.40      639.40     94.86 o 
  24   0  12      131.77      148.46     95.47 o 
  26   0  12      599.26      597.80     44.28 o 
  28   0  12     2524.26     2995.59    144.17 o 
  30   0  12      220.99      235.88     30.29 o 
 -29   1  12      562.69      422.66     72.03 o 
 -27   1  12      425.10      450.99     74.02 o 
 -25   1  12      544.98      518.53     52.53 o 
 -23   1  12     1426.70     1376.94     54.85 o 
 -21   1  12     1051.73      902.87     92.29 o 
 -19   1  12      212.78      192.38     50.59 o 
 -17   1  12     2111.05     2053.54     62.88 o 
 -15   1  12      554.96      594.71     47.51 o 
 -13   1  12      327.50      343.74     47.80 o 
 -11   1  12     2562.43     2767.70     61.29 o 
  -9   1  12      764.45      814.74     40.34 o 
  -7   1  12       14.09       26.14     30.94 o 
  -5   1  12     9282.56    10914.79    208.32 o 
  -3   1  12     3511.73     4809.52     77.76 o 
  -1   1  12     2379.28     2238.67     51.04 o 
   1   1  12     5300.38     4879.27    112.06 o 
   3   1  12       40.48       56.85     23.78 o 
   5   1  12     1365.55     1510.89     33.98 o 
   7   1  12      458.22      515.37     32.81 o 
   9   1  12     4729.36     4902.57     99.76 o 
  11   1  12       92.39      101.77     26.94 o 
  13   1  12        1.53       13.84     31.90 o 
  15   1  12      231.64      218.12     46.41 o 
  17   1  12     5621.61     5906.89    295.86 o 
  19   1  12     5253.95     5165.20    209.44 o 
  21   1  12     2628.35     2645.98    125.08 o 
  23   1  12      229.33      201.97     49.56 o 
  25   1  12      107.74      166.03     60.77 o 
  27   1  12      448.79      452.88     48.80 o 
  29   1  12       88.05       61.64     48.86 o 
 -28   2  12      148.76       87.46     38.61 o 
 -26   2  12       70.57       83.60     48.98 o 
 -24   2  12       72.25       68.79     42.51 o 
 -22   2  12      446.51      436.09     64.78 o 
 -20   2  12     4473.36     4453.98    123.43 o 
 -18   2  12      188.07      190.77     45.64 o 
 -16   2  12     2231.32     2153.06     48.81 o 
 -14   2  12     3353.61     3736.61     70.16 o 
 -12   2  12     3312.53     3336.95     59.89 o 
 -10   2  12     1110.82     1000.07     34.53 o 
  -8   2  12    11315.32    12874.87    297.97 o 
  -6   2  12      439.44      519.56     36.38 o 
  -4   2  12     2127.79     2053.29     43.22 o 
  -2   2  12     1508.45     1458.80     39.71 o 
   0   2  12     4907.90     5460.51     86.78 o 
   2   2  12     4110.37     4387.20     89.13 o 
   4   2  12      105.99      188.86     34.46 o 
   6   2  12       10.84       22.50     25.10 o 
   8   2  12     1287.37     1172.23     40.11 o 
  10   2  12     1024.04     1002.10     42.54 o 
  12   2  12     1650.82     1775.85     53.74 o 
  14   2  12     5055.57     5091.95    116.00 o 
  16   2  12       94.36       77.55     66.73 o 
  18   2  12       52.39       60.86     43.68 o 
  20   2  12       98.99      127.63     45.70 o 
  22   2  12      661.06      739.39     62.25 o 
  24   2  12       33.36       20.71     47.47 o 
  26   2  12      213.69      291.37     46.99 o 
  28   2  12      265.22      330.69     43.25 o 
 -27   3  12      494.70      466.48     48.12 o 
 -25   3  12      690.98      858.17     40.23 o 
 -23   3  12       22.07       27.41     62.69 o 
 -21   3  12        0.38       20.53     52.94 o 
 -19   3  12     2975.54     2816.69     50.10 o 
 -17   3  12      865.44      931.23     51.56 o 
 -15   3  12      262.12      277.02     53.43 o 
 -13   3  12     2703.41     2684.18    103.64 o 
 -11   3  12     4659.48     4469.33     86.78 o 
  -9   3  12      257.80      200.80     42.92 o 
  -7   3  12     3153.11     3460.96     79.08 o 
  -5   3  12     1684.24     1420.07     34.72 o 
  -3   3  12     4028.61     3582.02     68.58 o 
  -1   3  12     4754.44     4651.60     86.06 o 
   1   3  12      569.29      364.75     37.94 o 
   3   3  12     8622.31     8533.24    166.04 o 
   5   3  12     1392.22     1428.10     42.44 o 
   7   3  12      276.11      253.14     61.87 o 
   9   3  12     2586.67     2738.00     96.69 o 
  11   3  12      855.03      768.56     55.99 o 
  13   3  12      883.27      803.91     54.48 o 
  15   3  12     4073.69     3903.83    142.03 o 
  17   3  12       13.86       32.69     52.02 o 
  19   3  12      247.16      197.92     41.26 o 
  21   3  12     3361.39     3257.32    102.72 o 
  23   3  12      213.30      182.94     76.55 o 
  25   3  12     1616.96     1396.83     57.89 o 
  27   3  12      513.85      466.70     42.17 o 
 -26   4  12        3.73        1.15     59.87 o 
 -24   4  12        3.92        6.00     27.18 o 
 -22   4  12       81.07      101.91     34.08 o 
 -20   4  12       42.91       65.67     51.97 o 
 -18   4  12      114.98      131.48     82.19 o 
 -16   4  12        0.07       12.57     42.25 o 
 -14   4  12       11.35       25.14     43.29 o 
 -12   4  12     1239.59      912.80     93.98 o 
 -10   4  12     1032.63     1044.49     68.73 o 
  -8   4  12      107.11       92.85     28.59 o 
  -6   4  12       29.07       72.70     33.83 o 
  -4   4  12      450.77      481.40     77.16 o 
  -2   4  12      159.32      177.10     28.79 o 
   0   4  12       76.95       64.45     39.17 o 
   2   4  12     1179.40     1191.28     41.75 o 
   4   4  12      264.89      247.97     36.11 o 
   6   4  12      333.24      306.72     43.08 o 
   8   4  12      855.84      927.19     78.46 o 
  10   4  12       19.58       52.89     84.27 o 
  12   4  12       82.51      101.77     50.85 o 
  14   4  12      215.50      274.72     57.22 o 
  16   4  12      129.51      153.78     59.70 o 
  18   4  12      478.93      358.40     46.96 o 
  20   4  12        4.09        6.04     34.12 o 
  22   4  12       32.96       34.44     58.09 o 
  24   4  12      117.39       64.77     30.96 o 
 -23   5  12      223.65      175.69     24.71 o 
 -21   5  12        5.33        8.03     25.81 o 
 -19   5  12     1384.47     1668.97     61.41 o 
 -17   5  12     2097.33     2565.91    104.36 o 
 -15   5  12        0.99        0.57     41.90 o 
 -13   5  12     5063.55     5734.66    205.52 o 
 -11   5  12      582.51      655.80     67.26 o 
  -9   5  12      100.48       41.55     52.56 o 
  -7   5  12      688.03      632.37    102.05 o 
  -5   5  12      650.00      646.75     60.48 o 
  -1   5  12      516.39      530.85     40.57 o 
   1   5  12     8554.37     9105.37    226.86 o 
   3   5  12     1166.55     1161.72     81.35 o 
   5   5  12      203.26      233.38     40.40 o 
   7   5  12     2249.11     2363.82     48.80 o 
   9   5  12      519.85      579.56     47.88 o 
  11   5  12      313.02      306.89     60.68 o 
  13   5  12      482.75      484.55     61.74 o 
  15   5  12       51.23       65.48     55.78 o 
  17   5  12        4.25        7.66     40.12 o 
  19   5  12        1.08       18.86     37.89 o 
  21   5  12        3.51        7.42     31.14 o 
 -18   6  12      246.50      186.25     38.30 o 
 -16   6  12      403.94      388.20     43.97 o 
 -14   6  12       27.47       80.16     51.59 o 
 -12   6  12      103.58       71.27     38.62 o 
  -6   6  12      125.51       82.40     34.77 o 
  -4   6  12     1115.11     1094.24    117.55 o 
  -2   6  12      295.36      257.45     54.17 o 
   0   6  12      123.55      166.08     45.15 o 
   2   6  12      869.13      834.29     33.91 o 
   4   6  12       91.22      120.12     42.55 o 
   6   6  12       35.81       45.30     52.44 o 
   8   6  12       75.01      122.84     52.55 o 
  10   6  12      146.46      212.29     52.59 o 
  12   6  12      327.94      271.69     51.28 o 
  14   6  12      709.80      821.61     76.99 o 
  16   6  12       78.03      128.18     54.89 o 
  18   6  12        7.51        6.38     21.01 o 
  -5   7  12        1.76       14.62     38.13 o 
  -3   7  12      121.88       54.35     36.02 o 
  -1   7  12      225.63      178.95     57.69 o 
   1   7  12       77.37       85.03     38.85 o 
   3   7  12      246.43      219.48     27.67 o 
   5   7  12      386.17      375.68     34.64 o 
 -29   1  13      476.64      725.45    104.48 o 
 -27   1  13        5.53       14.67     68.73 o 
 -25   1  13       84.60       79.44     53.31 o 
 -23   1  13     1181.63     1431.49     83.60 o 
 -21   1  13     1146.48     1340.38     94.80 o 
 -19   1  13      325.48      295.71     56.81 o 
 -17   1  13     2184.70     2458.10     54.22 o 
 -15   1  13     2077.75     2133.99     62.11 o 
 -13   1  13     4531.79     4974.41    176.34 o 
 -11   1  13     3243.91     2951.53     43.90 o 
  -9   1  13     5077.00     5070.51    102.61 o 
  -7   1  13     3812.70     4239.88     98.58 o 
  -5   1  13     2841.93     2919.22     58.31 o 
  -3   1  13    11928.50    12444.20    200.24 o 
  -1   1  13      422.92      360.68     25.72 o 
   1   1  13      421.51      399.88     28.59 o 
   3   1  13       72.70       41.95     28.84 o 
   5   1  13     3359.86     3458.75     88.03 o 
   7   1  13     4342.51     4934.04     78.53 o 
   9   1  13      605.52      699.84     31.57 o 
  11   1  13      502.04      555.85     35.86 o 
  13   1  13      202.65      233.06     46.57 o 
  15   1  13      101.26      107.19     46.82 o 
  17   1  13     1095.95     1106.40     56.44 o 
  19   1  13     3480.56     3189.36     76.11 o 
  21   1  13      189.54      188.42     52.30 o 
  23   1  13      784.99      780.62     68.01 o 
  25   1  13     1256.81     1324.68     58.38 o 
  27   1  13       60.07       32.98     34.71 o 
  29   1  13      435.27      454.85     41.43 o 
 -28   2  13     1216.89     1267.21    126.00 o 
 -26   2  13       50.66       19.56     47.45 o 
 -24   2  13      681.92      635.47     41.32 o 
 -22   2  13      739.11      598.22     66.28 o 
 -20   2  13     1804.25     1559.15     64.12 o 
 -18   2  13      120.36      134.86     46.87 o 
 -16   2  13      651.29      629.95     42.96 o 
 -14   2  13     7191.46     6678.95     90.84 o 
 -12   2  13     1761.40     1791.71     47.47 o 
 -10   2  13      186.05      263.79     33.88 o 
  -8   2  13      461.75      632.46     43.78 o 
  -6   2  13     2730.42     2669.62     41.50 o 
  -4   2  13     7690.93     8483.97    148.44 o 
  -2   2  13     3785.53     3368.78     66.73 o 
   0   2  13       16.46       31.48     37.57 o 
   2   2  13      127.73      113.75     29.82 o 
   4   2  13      161.18      246.63     39.12 o 
   6   2  13     3112.28     3128.12     73.01 o 
   8   2  13      515.52      422.93     40.85 o 
  10   2  13     1972.79     1994.37     69.90 o 
  12   2  13     2419.49     2169.79     56.28 o 
  14   2  13     2081.14     1952.45     49.51 o 
  16   2  13     3662.01     3572.81    113.22 o 
  18   2  13     4335.57     4715.81    124.33 o 
  20   2  13      412.15      443.26     48.08 o 
  22   2  13      136.98      163.71     48.33 o 
  24   2  13      655.54      674.16     58.26 o 
  26   2  13        1.62        8.42     48.21 o 
  28   2  13        8.94       23.18     33.84 o 
 -27   3  13      307.35      346.11     44.74 o 
 -25   3  13      132.82      170.73     37.34 o 
 -23   3  13       79.18       57.97     36.10 o 
 -21   3  13      163.08      118.16     38.42 o 
 -19   3  13      378.43      359.90     31.34 o 
 -17   3  13       17.72       50.01     52.41 o 
 -15   3  13     9303.13     9662.48    248.19 o 
 -13   3  13      292.68      222.16     52.71 o 
 -11   3  13        2.51       13.23     42.64 o 
  -9   3  13     1016.26      903.02     58.45 o 
  -7   3  13      257.55      226.38     42.33 o 
  -5   3  13      717.89      679.75     39.28 o 
  -3   3  13      958.83      954.35     37.12 o 
  -1   3  13     1437.76     1449.88     58.97 o 
   1   3  13      611.95      643.64     38.33 o 
   3   3  13     4303.25     4378.84    107.65 o 
   5   3  13        9.20       17.78     30.88 o 
   7   3  13      366.23      328.86     34.27 o 
   9   3  13      122.76      122.76     43.98 o 
  11   3  13     2310.55     2365.21     47.47 o 
  13   3  13     1226.87     1212.93     58.74 o 
  15   3  13      652.73      525.12     45.78 o 
  17   3  13      328.00      269.71     37.61 o 
  19   3  13      601.61      496.35     51.79 o 
  21   3  13      441.08      336.07     66.80 o 
  23   3  13        0.24        2.13     48.09 o 
  25   3  13      154.09      132.42     40.33 o 
 -24   4  13      135.31      119.92     41.82 o 
 -22   4  13      813.96      787.03     58.11 o 
 -20   4  13      934.39      916.72    223.19 o 
 -18   4  13       43.21       26.63     96.27 o 
 -16   4  13      858.26      846.38     45.39 o 
 -14   4  13      432.96      403.30     62.10 o 
 -12   4  13     5648.47     4538.67     81.48 o 
 -10   4  13      538.26      563.09     58.29 o 
  -8   4  13      910.64      761.20     43.10 o 
  -6   4  13     1564.16     1611.98     96.76 o 
  -4   4  13       15.02       14.41     31.86 o 
   0   4  13     2586.16     2612.25     43.01 o 
   2   4  13      201.74      194.79     61.75 o 
   4   4  13     3053.56     3229.84     80.36 o 
   6   4  13      279.41      281.34     37.64 o 
   8   4  13      511.89      493.29     35.10 o 
  10   4  13       12.64       12.32     55.75 o 
  12   4  13     4996.02     5525.90     76.22 o 
  14   4  13      940.42      960.18     50.10 o 
  16   4  13      565.72      617.63     39.98 o 
  18   4  13      475.72      509.70     48.87 o 
  20   4  13     1801.47     1599.89     84.61 o 
  22   4  13      934.57      741.89     50.38 o 
  24   4  13       64.91       78.41     35.93 o 
 -21   5  13       13.51       20.31     26.32 o 
 -19   5  13       36.60       35.85     39.64 o 
 -17   5  13      509.89      414.17     91.25 o 
 -15   5  13      341.61      406.34     46.65 o 
 -13   5  13      197.82       99.15     64.20 o 
 -11   5  13        4.80       37.19     51.46 o 
  -9   5  13     1554.21     1234.84     71.95 o 
  -7   5  13      638.75      583.44     38.41 o 
  -5   5  13      871.56      843.17     75.57 o 
  -3   5  13      210.15      163.12     27.77 o 
  -1   5  13      855.65      970.84     51.62 o 
   1   5  13       72.75       77.86     38.28 o 
   3   5  13      186.06      214.89     55.02 o 
   5   5  13       46.55       33.36     55.23 o 
   7   5  13      886.87      836.62     45.23 o 
   9   5  13       27.68       73.29     35.50 o 
  11   5  13      692.15      843.94     51.21 o 
  13   5  13        6.32       15.12     46.64 o 
  15   5  13      202.95      207.34     48.82 o 
  17   5  13      976.65     1014.75     70.68 o 
  19   5  13      158.80      162.55     46.90 o 
  21   5  13       24.94       27.39     38.96 o 
 -18   6  13        2.57        5.36     55.19 o 
 -16   6  13      134.02      144.85     30.62 o 
 -14   6  13      112.28       88.62     41.60 o 
 -12   6  13      494.47      330.33     72.46 o 
  -6   6  13       66.56       80.20     46.86 o 
  -4   6  13       21.87       28.68     37.39 o 
  -2   6  13     1115.89     1166.37    113.10 o 
   0   6  13       55.57       52.69     35.84 o 
   4   6  13      288.93      313.18     49.82 o 
   6   6  13      892.94      948.46     39.72 o 
   8   6  13      582.02      672.10     43.19 o 
  10   6  13       49.33       59.26     39.57 o 
  12   6  13       49.65       44.49     36.72 o 
  14   6  13        1.25       15.97     33.03 o 
  16   6  13       38.94       62.20     31.42 o 
  -5   7  13      131.58      126.18     30.45 o 
  -3   7  13      252.29      232.66     42.03 o 
  -1   7  13      578.60      513.54     85.37 o 
   1   7  13      254.33      304.03     48.15 o 
   3   7  13        4.16       16.47     27.01 o 
   5   7  13     1415.85     1551.11    102.00 o 
   7   7  13       34.02       31.57     25.87 o 
   9   7  13        8.59       -6.43     21.34 o 
 -26   0  14      429.52      407.40     53.55 o 
 -24   0  14     2391.65     2577.96    133.90 o 
 -22   0  14      145.83      130.92     47.21 o 
 -20   0  14     2354.99     2408.77     75.49 o 
 -18   0  14     7173.87     8253.63    106.25 o 
 -16   0  14    32353.29    34935.47    685.27 o 
 -14   0  14       96.52      168.95     46.74 o 
 -12   0  14      337.81      332.22     50.92 o 
 -10   0  14     4576.65     4721.85    201.13 o 
  -8   0  14     4613.32     5210.79    175.93 o 
  -6   0  14       52.98      117.26     29.92 o 
  -4   0  14       26.90      191.79     36.62 o 
  -2   0  14     7409.69     7803.70    106.90 o 
   0   0  14     9212.29     8177.64    150.32 o 
   2   0  14       63.49       19.85     28.02 o 
   4   0  14      322.13      342.64     21.49 o 
   6   0  14       31.99       54.77     26.29 o 
   8   0  14     6491.20     6486.38    189.08 o 
  10   0  14     5946.40     5500.27    221.02 o 
  12   0  14       34.85       53.42     72.96 o 
  14   0  14      747.34      594.59     59.81 o 
  16   0  14    20000.77    22424.87    879.52 o 
  18   0  14      579.71      593.46     67.01 o 
  20   0  14     1630.06     1731.37     65.72 o 
  22   0  14      875.52     1150.86     59.78 o 
  24   0  14      974.92     1118.17     55.79 o 
  26   0  14      467.92      487.77     48.54 o 
  28   0  14     3500.59     4154.28     74.22 o 
 -29   1  14      300.07      311.31     39.11 o 
 -27   1  14      809.34      851.70     72.09 o 
 -25   1  14      525.38      371.15    179.29 o 
 -23   1  14        7.68       20.84     42.63 o 
 -21   1  14     2609.74     2672.43    102.61 o 
 -19   1  14     4393.85     4702.97     74.47 o 
 -17   1  14     1952.83     2004.90     54.70 o 
 -15   1  14      759.94      942.48     68.93 o 
 -13   1  14      714.05      537.48     53.53 o 
 -11   1  14      437.12      389.79     35.67 o 
  -9   1  14      164.64      110.23     61.00 o 
  -7   1  14        2.36        9.07     28.51 o 
  -5   1  14    10701.70    11353.36    179.08 o 
  -3   1  14     3306.14     3693.51     66.70 o 
  -1   1  14       93.85      108.73     37.03 o 
   1   1  14      701.88      708.08     25.25 o 
   3   1  14        4.04       16.44     25.43 o 
   5   1  14      463.34      518.57     31.76 o 
   7   1  14     1061.99     1026.89     39.56 o 
   9   1  14      859.12      836.02     34.77 o 
  11   1  14        2.31       10.21     32.26 o 
  13   1  14     1999.55     2032.71     70.57 o 
  15   1  14      472.40      432.55     53.22 o 
  17   1  14     2434.42     2359.82    102.20 o 
  19   1  14     3009.87     3380.29    135.93 o 
  21   1  14      640.15      490.04     76.69 o 
  23   1  14      197.53      174.85     68.21 o 
  25   1  14        0.37      -11.45     38.14 o 
  27   1  14      272.73      262.33     55.52 o 
 -28   2  14        2.55       24.72     41.74 o 
 -26   2  14       46.64       46.65     45.49 o 
 -24   2  14      150.36      178.23     37.95 o 
 -22   2  14     1037.29     1073.02     67.93 o 
 -20   2  14      539.15      523.08     65.11 o 
 -18   2  14     1497.42     1551.71     57.01 o 
 -16   2  14      677.82      694.61     50.47 o 
 -14   2  14     3239.63     2921.31     96.08 o 
 -12   2  14     1075.65     1230.74     46.32 o 
 -10   2  14      557.95      487.83     41.67 o 
  -8   2  14     2000.93     2200.04     47.85 o 
  -6   2  14      163.10      182.23     38.71 o 
  -4   2  14     1693.19     1690.79     40.95 o 
  -2   2  14        0.46       19.68     33.42 o 
   0   2  14       83.06      135.17     31.34 o 
   2   2  14     8160.47     8722.56    214.78 o 
   4   2  14      673.04      750.14     35.61 o 
   6   2  14      172.94      230.52     35.97 o 
   8   2  14     2166.84     2019.73     42.86 o 
  10   2  14       51.10       28.83     60.90 o 
  12   2  14      251.70      240.59     68.19 o 
  14   2  14     1422.64     1261.40     62.03 o 
  16   2  14       93.64       73.72     60.65 o 
  18   2  14      412.25      364.78     57.55 o 
  20   2  14     1328.32     1167.17     66.03 o 
  22   2  14      144.46      176.38     54.70 o 
  24   2  14       13.81       24.39     52.25 o 
  26   2  14     2564.60     2687.74     92.58 o 
 -25   3  14     2105.50     2208.98     42.37 o 
 -23   3  14       83.67       95.82     33.83 o 
 -21   3  14     3051.36     3299.52    161.94 o 
 -19   3  14     5249.23     5029.42    211.59 o 
 -17   3  14        3.94       15.23     63.98 o 
 -15   3  14     1751.68     1734.48     60.30 o 
 -13   3  14     1576.12     1497.17     52.67 o 
 -11   3  14     1454.55     1487.53     57.46 o 
  -9   3  14      624.03      790.83     50.27 o 
  -7   3  14     8273.97     8194.70    127.52 o 
  -5   3  14      131.34      125.27     40.25 o 
  -3   3  14     1199.05     1090.84     40.11 o 
  -1   3  14     3138.85     3031.99     71.79 o 
   1   3  14       37.61       27.73     37.15 o 
   3   3  14      182.57      178.21     36.83 o 
   5   3  14      746.66      722.92     58.34 o 
   7   3  14     1711.06     1489.34     42.89 o 
   9   3  14     1599.90     1601.68     56.23 o 
  11   3  14     2198.45     2068.59     47.68 o 
  13   3  14     1354.81     1256.91     49.91 o 
  15   3  14     6179.72     5935.22     70.56 o 
  17   3  14      197.12      196.14     56.52 o 
  19   3  14      982.67      950.61     65.26 o 
  21   3  14     3223.81     3190.71     95.51 o 
  23   3  14      539.06      479.18     57.13 o 
  25   3  14      429.98      417.58     39.43 o 
 -24   4  14      255.95      246.33     42.38 o 
 -22   4  14      203.03      179.50     46.85 o 
 -20   4  14        1.54        3.73     47.53 o 
 -18   4  14      574.06      586.27     95.32 o 
 -16   4  14      135.66      147.10     41.09 o 
 -14   4  14      614.33      566.54     79.84 o 
 -12   4  14     5207.96     4550.46    262.33 o 
 -10   4  14      702.20      600.11     60.17 o 
  -8   4  14      353.91      289.08     45.53 o 
  -6   4  14      288.36      376.91     55.07 o 
  -4   4  14      267.19      230.38     34.78 o 
  -2   4  14      451.15      366.19     30.44 o 
   0   4  14       85.74      148.65     37.40 o 
   2   4  14      233.61      242.25     37.60 o 
   4   4  14      333.88      306.51     79.47 o 
   6   4  14     2471.54     2521.00     83.01 o 
   8   4  14       37.32       80.15     40.61 o 
  10   4  14       13.69        6.44     50.61 o 
  12   4  14     1185.68     1313.47     56.68 o 
  14   4  14      457.64      527.95     51.92 o 
  16   4  14      146.24      176.64     71.60 o 
  18   4  14      126.31      106.62     66.89 o 
  20   4  14      635.69      530.80     36.18 o 
  22   4  14      329.71      244.24     44.28 o 
  24   4  14      251.44      215.90     61.94 o 
 -21   5  14      318.15      335.49     47.59 o 
 -19   5  14      431.92      449.06     39.43 o 
 -17   5  14     1733.94     1706.03     90.62 o 
 -15   5  14       28.61        2.05     42.20 o 
 -13   5  14     2168.12     1924.56     70.98 o 
 -11   5  14     2253.38     1573.79    148.98 o 
  -9   5  14     1110.27      825.86     65.78 o 
  -7   5  14        2.69        3.37     35.93 o 
  -5   5  14     1665.62     1675.35     68.72 o 
  -3   5  14      279.30      256.71     36.95 o 
  -1   5  14        0.44       -3.15     47.11 o 
   1   5  14      329.31      363.74     48.98 o 
   3   5  14     1054.14     1045.05     48.57 o 
   5   5  14     1454.69     1455.66     54.20 o 
   7   5  14       77.81      113.24     53.09 o 
   9   5  14      253.51      307.35     51.15 o 
  13   5  14     4838.85     5548.65     99.83 o 
  15   5  14       58.46       66.49     73.32 o 
  17   5  14      278.94      279.67     26.73 o 
  19   5  14        5.82       22.81     26.77 o 
 -16   6  14     1027.28     1078.44     86.80 o 
 -14   6  14        0.55      110.91     66.95 o 
 -12   6  14       36.00       12.35     39.35 o 
  -8   6  14       22.05       -0.94     44.20 o 
  -6   6  14      250.71     1346.32     86.82 o 
  -4   6  14      224.27      225.95     32.16 o 
  -2   6  14       34.04       77.31     64.60 o 
   0   6  14       41.19       53.93     31.90 o 
   2   6  14      967.11     1041.61     65.57 o 
   4   6  14       34.75       31.90     88.35 o 
   6   6  14     1286.53     1590.04     55.07 o 
   8   6  14       76.98      101.45     36.06 o 
  10   6  14      115.57      170.27     35.75 o 
  12   6  14        5.48        7.83     32.70 o 
  14   6  14      500.72      540.74     44.66 o 
  16   6  14       38.79       39.63     62.48 o 
  -5   7  14      243.17      239.25     38.07 o 
  -3   7  14      346.20      333.87     65.37 o 
  -1   7  14      129.30       96.71     44.96 o 
   1   7  14        2.93       15.14     25.97 o 
   3   7  14       37.85       38.68     36.11 o 
   5   7  14       55.46       77.81     35.12 o 
   7   7  14      375.35      377.68     58.05 o 
 -27   1  15     1024.76      818.39     76.32 o 
 -25   1  15      586.42      502.92     66.84 o 
 -23   1  15     9510.55    10196.24    190.83 o 
 -21   1  15     5400.90     5400.45    111.34 o 
 -19   1  15     2039.78     2181.64     71.03 o 
 -17   1  15    10619.30    11727.72    299.45 o 
 -15   1  15     4067.51     4070.28     94.09 o 
 -13   1  15      448.34      677.43     56.28 o 
 -11   1  15       52.35       47.93     40.91 o 
  -9   1  15     3175.69     2869.60     68.07 o 
  -7   1  15     2224.51     2047.10     56.58 o 
  -5   1  15      341.49      422.18     33.07 o 
  -3   1  15     1391.10     1625.68     46.22 o 
  -1   1  15       45.99       71.17     33.95 o 
   1   1  15     3573.46     3717.66     70.84 o 
   3   1  15       46.72       58.08     30.92 o 
   5   1  15       16.82       22.84     29.96 o 
   7   1  15        0.80        7.78     31.71 o 
   9   1  15     4357.81     4035.97    111.34 o 
  11   1  15     4253.97     4135.51     78.04 o 
  13   1  15     2299.87     2391.32     72.75 o 
  15   1  15        9.26       26.75     69.29 o 
  17   1  15     8488.17     8656.65    346.30 o 
  19   1  15     4371.49     4276.58    139.85 o 
  21   1  15      358.51      420.96     57.24 o 
  23   1  15     2141.25     2601.52     66.91 o 
  25   1  15     1242.18     1400.47     69.68 o 
  27   1  15      111.89       91.79     35.29 o 
 -26   2  15        2.70       -1.64     63.14 o 
 -24   2  15      311.95      414.87     37.83 o 
 -22   2  15      195.81       84.14     63.29 o 
 -20   2  15      596.09      672.34     66.86 o 
 -18   2  15     4245.42     4191.32     78.06 o 
 -16   2  15       39.66       35.36     48.90 o 
 -14   2  15    11367.95    12034.87    146.62 o 
 -12   2  15      101.35       57.15     43.75 o 
 -10   2  15      480.14      361.65     44.62 o 
  -8   2  15      904.94      853.90     38.84 o 
  -6   2  15      273.48      238.79     41.15 o 
  -4   2  15       57.21       48.75     44.01 o 
  -2   2  15     2737.75     2696.99     60.45 o 
   0   2  15       76.37       56.78     33.72 o 
   2   2  15      479.92      367.44     43.33 o 
   4   2  15      121.34      177.27     44.49 o 
   6   2  15      379.95      489.95     35.59 o 
   8   2  15      638.79      755.54     37.40 o 
  10   2  15        4.44       14.13     35.93 o 
  12   2  15      513.76      448.62     39.86 o 
  14   2  15      467.08      367.66     55.69 o 
  16   2  15      694.10      653.75     64.93 o 
  18   2  15      969.33      896.66     68.51 o 
  20   2  15      251.56      229.59     84.05 o 
  22   2  15      182.46      182.07     44.97 o 
  24   2  15       12.11        7.01     37.49 o 
  26   2  15      476.86      480.46     66.47 o 
 -25   3  15      306.95      332.53     33.15 o 
 -23   3  15       65.60      117.68     73.11 o 
 -21   3  15      218.46      175.50     49.62 o 
 -19   3  15      665.82      557.22     59.59 o 
 -17   3  15      264.37      224.50     65.54 o 
 -15   3  15      717.64      730.33     49.39 o 
 -13   3  15      352.08      342.41     46.80 o 
 -11   3  15      715.59      726.39     79.45 o 
  -9   3  15      558.81      582.82     42.81 o 
  -7   3  15       82.97       99.37     45.58 o 
  -5   3  15      281.33      270.36     39.63 o 
  -3   3  15      156.94      179.19     47.72 o 
  -1   3  15      540.99      518.94     38.81 o 
   1   3  15      207.62      190.97     72.50 o 
   3   3  15     2193.53     2278.29     46.69 o 
   5   3  15      125.66      141.21     42.20 o 
   7   3  15      559.12      574.69     41.35 o 
   9   3  15      118.91      130.06     45.62 o 
  11   3  15      810.64      864.95     89.71 o 
  13   3  15     1047.33      947.89     79.46 o 
  15   3  15      501.75      468.63     64.00 o 
  17   3  15        6.95       -1.14     34.95 o 
  19   3  15     1123.12      898.38     94.40 o 
  21   3  15      682.61      606.11     77.01 o 
  23   3  15       26.50       33.72     38.46 o 
  25   3  15      232.89      207.58     45.00 o 
 -22   4  15      953.25      976.06     70.28 o 
 -20   4  15     2447.33     2764.29    102.60 o 
 -18   4  15      593.42      626.36     42.81 o 
 -16   4  15        7.40       18.42     37.81 o 
 -14   4  15      879.10      919.29     95.99 o 
 -12   4  15     6165.15     5518.79    217.94 o 
 -10   4  15      622.86      580.36     42.89 o 
  -8   4  15      118.70      102.90     61.76 o 
  -6   4  15     2253.32     2300.46     63.64 o 
  -4   4  15     1136.80     1065.60     73.86 o 
  -2   4  15       41.14       42.46     34.81 o 
   0   4  15     1407.19     1633.07     96.34 o 
   2   4  15      408.30      385.44     40.57 o 
   4   4  15     4057.53     4274.11     97.07 o 
   6   4  15       82.42       84.27     41.43 o 
   8   4  15     2204.81     2202.34     59.43 o 
  10   4  15      105.25       96.22     64.54 o 
  12   4  15      457.34      448.59     82.87 o 
  14   4  15       86.84       98.95     79.28 o 
  16   4  15      408.35      384.81     47.06 o 
  18   4  15      319.41      264.42     42.00 o 
  20   4  15      195.83      160.52     43.01 o 
  22   4  15      869.55      805.70     60.97 o 
 -19   5  15      727.77      928.20     48.91 o 
 -17   5  15      582.08      549.18     33.50 o 
 -15   5  15      121.01      265.80     73.44 o 
 -13   5  15       65.96       78.51     87.23 o 
 -11   5  15      154.24       99.34     34.56 o 
  -9   5  15        5.14       10.63     27.28 o 
  -7   5  15      307.12      374.43     77.35 o 
  -5   5  15       20.73       38.40     40.36 o 
  -3   5  15        6.43       17.81     50.04 o 
  -1   5  15       41.20       58.70     39.43 o 
   1   5  15       74.50      101.69     49.48 o 
   5   5  15      347.86      381.90     46.50 o 
   7   5  15        9.34       16.43     39.72 o 
   9   5  15      114.93       92.83     38.85 o 
  11   5  15      678.73      765.37     41.60 o 
  13   5  15      476.86      501.30     35.42 o 
  15   5  15      458.64      495.96     32.79 o 
  17   5  15     1274.84     1409.74     78.11 o 
  19   5  15      511.17      427.03     33.37 o 
  -8   6  15      428.94      189.48     47.34 o 
  -6   6  15        1.49       11.22     38.58 o 
  -4   6  15      431.96      390.59     40.81 o 
  -2   6  15      382.15      345.12     47.70 o 
   0   6  15        1.41       14.65     46.37 o 
   2   6  15      105.23      127.19     32.43 o 
   4   6  15     2369.67     2523.93    148.84 o 
   6   6  15        2.44       -9.77     85.60 o 
   8   6  15        1.63        8.95     85.88 o 
  10   6  15     1811.87     2170.16     66.37 o 
  12   6  15      110.38      100.87     48.52 o 
  14   6  15      105.27      117.30     63.07 o 
  -5   7  15       13.21       14.48     49.82 o 
  -3   7  15       82.62      110.51     27.61 o 
  -1   7  15      228.49      242.37     47.13 o 
   1   7  15       30.01       -5.20     49.76 o 
   3   7  15      229.57      267.78     27.69 o 
   5   7  15      382.77      370.33     31.00 o 
 -28   0  16      329.52      372.34     29.50 o 
 -26   0  16     1375.58     1257.64     73.72 o 
 -24   0  16       75.15       86.18     46.26 o 
 -22   0  16       19.58       12.65     44.36 o 
 -20   0  16      261.97      361.77     68.55 o 
 -18   0  16     1998.11     2036.36     62.77 o 
 -16   0  16    16522.20    17076.79    544.97 o 
 -14   0  16      624.24      532.76     46.16 o 
 -12   0  16     3895.94     3303.02    238.03 o 
 -10   0  16     1914.30     2316.61     94.15 o 
  -8   0  16     2263.21     2563.61    131.51 o 
  -6   0  16      510.01      410.12     35.99 o 
  -4   0  16     3010.12     2913.30     67.33 o 
  -2   0  16     2059.75     1557.00     49.32 o 
   0   0  16    11913.92    12214.13    480.20 o 
   2   0  16     9359.78     9090.85    384.51 o 
   4   0  16      415.06      410.44     43.61 o 
   6   0  16     5092.95     4429.00    174.92 o 
   8   0  16      465.84      432.24     42.94 o 
  10   0  16        2.55       13.14     73.16 o 
  12   0  16     2640.04     2228.18     65.79 o 
  14   0  16      722.70      670.94     52.93 o 
  16   0  16     1039.29      832.70     59.27 o 
  18   0  16    13627.26    14449.09    494.15 o 
  20   0  16     1209.49     1061.46     67.20 o 
  22   0  16       23.26       66.75     59.11 o 
  24   0  16      755.62      941.90     51.31 o 
  26   0  16     2159.90     2734.11     83.26 o 
 -27   1  16       18.21       14.84     58.55 o 
 -25   1  16        9.11       17.98     52.21 o 
 -23   1  16     2047.83     1962.59     82.48 o 
 -21   1  16      854.86      839.07     93.61 o 
 -19   1  16     2448.88     2817.36     70.38 o 
 -17   1  16        0.41        2.84     52.75 o 
 -15   1  16      396.02      523.29     63.00 o 
 -13   1  16       61.48      113.81     50.22 o 
 -11   1  16     3536.60     3877.85     62.35 o 
  -9   1  16     3583.43     4133.96     92.53 o 
  -7   1  16     4600.85     4566.48    140.57 o 
  -5   1  16     3995.43     4018.81     94.52 o 
  -3   1  16      195.87      174.01     36.35 o 
  -1   1  16     8466.37     8741.92    181.57 o 
   1   1  16     5253.37     5453.59    118.53 o 
   3   1  16      838.90      728.07     50.36 o 
   5   1  16      135.52      133.74     38.06 o 
   7   1  16     8580.64     8059.23    243.61 o 
   9   1  16      939.53      859.52     43.00 o 
  11   1  16     1793.87     1726.61     65.40 o 
  13   1  16        2.87        9.81     48.10 o 
  15   1  16     2199.37     2328.53     65.24 o 
  17   1  16     4245.58     3893.65    109.88 o 
  19   1  16      450.28      509.80     51.38 o 
  21   1  16     2581.22     2777.53     59.72 o 
  23   1  16        7.91       -0.64     64.49 o 
  25   1  16       38.27       54.91     51.81 o 
 -26   2  16      325.48      308.58     46.13 o 
 -24   2  16       94.90       83.18     40.56 o 
 -22   2  16      160.98      139.81     55.83 o 
 -20   2  16     1444.01     1503.68     63.64 o 
 -18   2  16     4565.11     4435.83    119.58 o 
 -16   2  16      509.98      439.30     56.79 o 
 -14   2  16     3178.42     3398.21     79.85 o 
 -12   2  16      886.36      812.64     48.19 o 
 -10   2  16     2272.49     2328.55     59.01 o 
  -8   2  16      126.10      107.81     37.57 o 
  -6   2  16     1032.17      934.14     69.87 o 
  -4   2  16        8.84        4.90     40.80 o 
  -2   2  16      112.81      117.19     39.88 o 
   0   2  16      391.89      239.99     35.69 o 
   2   2  16     2444.70     2350.90     91.46 o 
   4   2  16      896.88      745.01     41.43 o 
   6   2  16     1516.27     1403.08     51.73 o 
   8   2  16     2181.59     2047.62     66.19 o 
  10   2  16      117.38       87.65     52.44 o 
  12   2  16        4.05       14.80     41.25 o 
  14   2  16     2695.00     2430.41    141.76 o 
  16   2  16     3936.26     3471.30    149.33 o 
  18   2  16      591.02      497.35     54.56 o 
  20   2  16     1466.86     1645.42     85.18 o 
  22   2  16      287.99      199.18     40.56 o 
  24   2  16      321.69      271.04     65.87 o 
  26   2  16     1061.06     1216.31     68.67 o 
 -25   3  16     1412.72     1534.55     39.93 o 
 -23   3  16      828.69      955.22     72.85 o 
 -21   3  16     3412.15     3595.54    178.49 o 
 -19   3  16     4631.82     3531.33    229.63 o 
 -17   3  16     1210.69     1119.51     73.74 o 
 -15   3  16      954.70      950.70     46.87 o 
 -13   3  16     5200.88     5264.05    107.67 o 
 -11   3  16       14.89       51.29     77.35 o 
  -9   3  16     2846.52     2503.62     50.02 o 
  -7   3  16     2807.05     2950.25     60.11 o 
  -5   3  16      388.51      329.79     39.15 o 
  -3   3  16       14.62       26.82     60.84 o 
  -1   3  16       10.18       12.30     35.16 o 
   1   3  16     2336.12     2162.37     70.16 o 
   3   3  16      721.03      561.80     45.25 o 
   5   3  16     1505.37     1369.69     49.13 o 
   7   3  16      336.00      385.77     45.27 o 
   9   3  16     5017.49     5161.25     78.27 o 
  11   3  16       84.52      121.70     36.39 o 
  13   3  16      105.18      110.18     41.36 o 
  15   3  16     4834.00     4519.01    175.55 o 
  17   3  16     2727.72     2626.98     96.86 o 
  19   3  16      980.84     1041.80     58.02 o 
  21   3  16     2914.64     3111.62    111.82 o 
  23   3  16      150.38       91.97     38.08 o 
 -22   4  16      474.62      603.02     69.76 o 
 -20   4  16      240.04      142.45     33.03 o 
 -18   4  16       33.43        9.08     23.41 o 
 -16   4  16       27.89       21.43     51.81 o 
 -14   4  16      169.34      105.50     52.25 o 
 -12   4  16     1252.24     1071.30     68.23 o 
 -10   4  16      276.43      230.11     42.63 o 
  -8   4  16      164.93      181.60     68.13 o 
  -6   4  16       63.43       83.62     40.37 o 
  -4   4  16      183.98      192.69     53.38 o 
  -2   4  16      183.79      200.81     41.42 o 
   0   4  16      189.41      226.01     40.95 o 
   2   4  16     1180.19     1154.55     49.90 o 
   4   4  16       29.47       16.78     98.09 o 
   6   4  16      216.09      229.72     44.20 o 
   8   4  16     1003.43     1022.82     41.72 o 
  10   4  16      236.62      290.38     38.22 o 
  12   4  16      121.24      147.45     37.45 o 
  14   4  16      328.45      324.35     35.26 o 
  16   4  16       16.46       19.23     38.20 o 
  18   4  16      449.43      413.12     86.44 o 
  20   4  16      837.53      846.98     95.02 o 
  22   4  16      165.43      164.90     60.31 o 
 -19   5  16     1594.32     1821.57     60.28 o 
 -17   5  16      270.62      340.82     26.03 o 
 -15   5  16       77.98       73.85     73.23 o 
 -13   5  16      826.48      493.30     53.24 o 
 -11   5  16     1387.70      963.87     36.59 o 
  -9   5  16      238.36      180.07     56.76 o 
  -7   5  16      119.42      118.25     47.58 o 
  -5   5  16      383.83      424.71     51.40 o 
  -3   5  16       40.96       68.22     41.88 o 
  -1   5  16       57.93       65.37     48.61 o 
   1   5  16     1209.70     1325.24     67.97 o 
   3   5  16      237.95      249.89     41.34 o 
   5   5  16     1120.38     1345.58    101.45 o 
   7   5  16      561.12      602.41     65.22 o 
   9   5  16     1168.16     1392.07     46.08 o 
  11   5  16     1023.31     1141.06     43.30 o 
  13   5  16     4418.38     5215.17    116.68 o 
  15   5  16      615.76      646.84     43.32 o 
  17   5  16       21.46       12.51     26.72 o 
 -10   6  16      855.21      448.89     47.39 o 
  -8   6  16       39.20       45.36     42.99 o 
  -6   6  16     1291.64     1531.36    112.15 o 
  -4   6  16       63.66      106.78     42.16 o 
  -2   6  16        7.75        8.62     26.56 o 
   0   6  16        5.21        6.85     45.99 o 
   2   6  16     1054.55     1346.08     86.68 o 
   4   6  16      857.44      793.48     34.86 o 
   6   6  16       10.07       14.11     35.32 o 
   8   6  16       98.86      148.27     34.93 o 
  10   6  16      115.36       88.00     39.07 o 
  12   6  16       22.67       18.88     29.34 o 
 -25   1  17      450.98      430.02     43.56 o 
 -23   1  17     1951.33     2314.15    102.11 o 
 -21   1  17     1459.68     1766.54     95.20 o 
 -19   1  17       21.11        5.04     49.36 o 
 -17   1  17     5500.16     6295.94    139.40 o 
 -15   1  17     1838.80     1865.65     68.85 o 
 -13   1  17      203.71      227.84     50.60 o 
 -11   1  17      663.47      682.49     61.31 o 
  -9   1  17     1268.74     1345.42     49.25 o 
  -7   1  17       11.98       15.13     55.23 o 
  -5   1  17       14.46        9.87     42.70 o 
  -3   1  17     1614.49     1547.43     60.86 o 
  -1   1  17       15.15       29.58     47.41 o 
   1   1  17     2468.79     2192.23    112.01 o 
   3   1  17     1822.89     1646.88     48.27 o 
   5   1  17     9518.30     9277.67    285.83 o 
   7   1  17        2.36        9.11     41.83 o 
   9   1  17     3125.96     2896.65     94.76 o 
  11   1  17      894.81      723.80     68.53 o 
  13   1  17     1881.63     1522.86     77.13 o 
  15   1  17     2517.57     2078.10     66.84 o 
  17   1  17      289.67      228.46     58.83 o 
  19   1  17     3234.85     2950.37     84.72 o 
  21   1  17       13.89      102.80     83.64 o 
  23   1  17     1347.19     1360.86     63.54 o 
  25   1  17      804.98      835.71     38.97 o 
 -26   2  17      679.62      658.92     69.96 o 
 -24   2  17      526.04      537.36     57.62 o 
 -22   2  17      482.23      372.66     54.91 o 
 -20   2  17      139.65      164.22     48.82 o 
 -18   2  17     2093.65     1912.73     60.14 o 
 -16   2  17       95.55       86.73     55.45 o 
 -14   2  17     1760.59     1447.63     58.88 o 
 -12   2  17        4.31       13.56     51.94 o 
 -10   2  17      384.80      432.20     47.66 o 
  -8   2  17     1362.50     1082.35     65.65 o 
  -6   2  17       68.91      101.52     51.88 o 
  -4   2  17      886.97     1018.58     57.52 o 
  -2   2  17     5898.22     5568.32    194.37 o 
   0   2  17     9090.70     9238.33    265.70 o 
   2   2  17     3222.98     3161.87    113.73 o 
   4   2  17      353.04      336.84     36.88 o 
   6   2  17     3150.13     3233.09     62.56 o 
   8   2  17      904.22      756.43     61.05 o 
  10   2  17     3346.42     2970.83     74.68 o 
  12   2  17       77.53       70.76     39.81 o 
  14   2  17      186.94      193.33     55.23 o 
  16   2  17     2075.29     2058.13    108.23 o 
  18   2  17      742.48      735.75     54.66 o 
  20   2  17     2084.18     2034.29    118.07 o 
  22   2  17      613.86      627.74     71.63 o 
  24   2  17      161.27      137.12     36.98 o 
 -23   3  17        4.57       -5.33     45.75 o 
 -21   3  17      218.06      295.12     45.09 o 
 -19   3  17      372.83      317.08     51.59 o 
 -17   3  17       25.96       45.76     64.95 o 
 -15   3  17      160.83      196.16     42.00 o 
 -13   3  17      232.92      267.35     70.55 o 
 -11   3  17       83.53       92.07     60.71 o 
  -9   3  17      332.51      263.57     52.62 o 
  -7   3  17      101.88      140.81     42.50 o 
  -5   3  17        7.18       10.29     46.38 o 
  -3   3  17      884.69      877.00     53.52 o 
  -1   3  17       86.37      136.04     44.79 o 
   1   3  17        0.30       -3.06     44.77 o 
   3   3  17     2742.41     2529.32     97.95 o 
   5   3  17       24.82       29.84     50.35 o 
   7   3  17       11.93       32.92     58.56 o 
   9   3  17      228.43      267.11     89.13 o 
  11   3  17     2017.15     2014.07     84.94 o 
  13   3  17     2321.20     2349.80     96.15 o 
  15   3  17     2104.57     2056.34     62.39 o 
  17   3  17        3.90        4.73     42.72 o 
  19   3  17      345.91      354.52     41.39 o 
  21   3  17      421.52      400.61     55.83 o 
  23   3  17      529.51      689.16     62.95 o 
 -20   4  17      774.45      680.33     38.42 o 
 -18   4  17      311.93      302.14     67.56 o 
 -16   4  17      252.91      186.69     59.96 o 
 -14   4  17      105.27       66.44     40.48 o 
 -12   4  17      174.06      105.71     36.84 o 
 -10   4  17     1178.13     1125.36     64.35 o 
  -8   4  17      738.70      666.65    102.00 o 
  -6   4  17       25.94       19.35     49.12 o 
  -4   4  17     4156.68     4395.62    120.77 o 
  -2   4  17      339.30      356.14     53.49 o 
   0   4  17      654.41      605.45     51.68 o 
   2   4  17     4002.88     3848.91    152.42 o 
   4   4  17       74.51       75.35     38.79 o 
   6   4  17     1245.65     1300.49    100.65 o 
   8   4  17     2388.75     2673.48    135.04 o 
  10   4  17      166.67      164.24     50.10 o 
  12   4  17     1463.87     1508.93     53.12 o 
  14   4  17     1048.32     1189.60     96.43 o 
  16   4  17      261.71      239.15     34.29 o 
  18   4  17       45.85       41.36     30.29 o 
  20   4  17      257.66      283.71     45.91 o 
 -17   5  17       32.82       31.13     29.80 o 
 -15   5  17      722.11      702.80     36.73 o 
 -13   5  17       82.00       40.30     29.45 o 
 -11   5  17      258.82      188.00     43.66 o 
  -9   5  17      590.82      484.45     58.50 o 
  -7   5  17     1116.46     1103.36    111.91 o 
  -5   5  17      743.79      744.01     71.59 o 
  -3   5  17      140.93      181.20     36.33 o 
  -1   5  17      638.21      736.51     72.96 o 
   1   5  17      153.66      214.61     49.37 o 
   3   5  17     1497.02     1674.46     95.24 o 
   5   5  17      272.62      276.31     37.04 o 
   7   5  17       77.09      116.33     47.70 o 
   9   5  17      492.50      574.57     91.86 o 
  11   5  17      781.87      867.35     48.73 o 
  13   5  17       85.94       59.99     32.78 o 
  15   5  17       11.90       13.11     24.84 o 
  17   5  17      385.04      400.07     46.42 o 
  -8   6  17     1137.50     1438.61     56.19 o 
  -6   6  17      209.31      119.91     49.37 o 
  -4   6  17       17.64       50.83     29.76 o 
  -2   6  17      104.52      125.72     41.60 o 
   0   6  17       11.71       20.11     35.43 o 
   2   6  17       43.74       39.12     36.80 o 
   4   6  17     2517.51     2969.37     62.68 o 
   6   6  17        0.93        6.59     35.91 o 
   8   6  17       66.68       38.00     36.49 o 
  10   6  17     2762.46     3430.55    207.45 o 
 -26   0  18      313.02      305.93     57.35 o 
 -24   0  18      756.39      761.41     78.27 o 
 -22   0  18      208.12      318.04     85.96 o 
 -20   0  18       89.18      153.63     66.15 o 
 -18   0  18       79.03       59.13     55.47 o 
 -16   0  18     4500.24     4537.62    111.23 o 
 -14   0  18     1318.30     1398.78     83.46 o 
 -12   0  18     2431.79     2989.89    124.93 o 
 -10   0  18       68.68       12.35     48.98 o 
  -8   0  18      419.04      424.92     55.81 o 
  -6   0  18      678.98      656.43     71.33 o 
  -4   0  18     7555.77     7102.23     69.27 o 
  -2   0  18    24004.63    23721.05    247.77 o 
   0   0  18     4515.93     4185.55    276.08 o 
   2   0  18      259.82      205.98     64.29 o 
   4   0  18    21260.93    20976.91     85.59 o 
   6   0  18     1141.44      710.01    144.93 o 
   8   0  18      432.93      456.79     82.97 o 
  10   0  18      975.87      923.69     79.24 o 
  12   0  18       46.15       37.97     41.89 o 
  14   0  18     1167.65     1297.36    173.02 o 
  16   0  18     2067.66     2056.01    159.91 o 
  18   0  18     5098.37     5343.58    117.12 o 
  20   0  18     1898.00     2308.86     95.59 o 
  22   0  18      288.28      261.03     52.83 o 
  24   0  18      230.58      241.83     48.43 o 
 -25   1  18     1536.56     1557.19     63.92 o 
 -23   1  18      235.82      268.05     48.75 o 
 -21   1  18      326.60      316.50     83.90 o 
 -19   1  18      376.33      456.52     46.45 o 
 -17   1  18     1239.35     1175.97     62.62 o 
 -15   1  18     2471.17     2626.29     81.74 o 
 -13   1  18      548.82      635.17     54.29 o 
 -11   1  18     2760.39     2779.83     63.45 o 
  -9   1  18      518.29      466.87     44.79 o 
  -7   1  18        8.22       -1.29     46.15 o 
  -5   1  18       72.14      132.58     73.73 o 
  -3   1  18        7.59        4.45     33.16 o 
  -1   1  18     4290.04     4133.71     98.67 o 
   1   1  18       52.11       78.29     35.86 o 
   3   1  18       26.75       55.71     45.27 o 
   5   1  18       22.63       25.04     35.90 o 
   7   1  18    11404.35     9940.68    251.18 o 
   9   1  18        8.40       22.71     44.71 o 
  11   1  18     2888.17     2667.71     71.56 o 
  13   1  18      220.31      118.24     67.39 o 
  15   1  18       38.80       72.40     67.57 o 
  17   1  18      505.78      422.24     68.08 o 
  19   1  18       72.98      131.28     64.25 o 
  21   1  18      116.31       75.09     37.85 o 
  23   1  18       61.24      103.23     39.47 o 
  25   1  18       36.42       19.34     58.29 o 
 -24   2  18      686.33      887.64     40.75 o 
 -22   2  18       93.82       49.00     46.65 o 
 -20   2  18      144.88      182.76     46.68 o 
 -18   2  18     2176.63     2266.84     69.81 o 
 -16   2  18      471.31      478.86     71.80 o 
 -14   2  18      112.19       83.72     45.88 o 
 -12   2  18     2014.98     2142.73     69.87 o 
 -10   2  18        3.60       10.86     48.55 o 
  -8   2  18        1.93       31.08     52.72 o 
  -6   2  18     1772.17     1836.92     82.70 o 
  -4   2  18      531.14      416.08     49.49 o 
  -2   2  18      468.15      441.96     58.03 o 
   0   2  18     4109.68     4069.17    156.79 o 
   2   2  18      792.29      739.58     53.86 o 
   4   2  18        2.52        8.51     53.76 o 
   6   2  18     5675.38     5379.14    145.30 o 
   8   2  18      422.55      438.66     43.09 o 
  10   2  18      380.74      392.57     41.50 o 
  12   2  18      271.39      274.99     54.94 o 
  14   2  18     2160.97     1993.05     76.66 o 
  16   2  18     4393.10     4425.11    220.30 o 
  18   2  18       25.51       52.24     62.31 o 
  20   2  18      906.60      715.43     66.40 o 
  22   2  18       30.48       15.74     36.24 o 
  24   2  18      922.33      911.52     41.70 o 
 -23   3  18       10.17       25.39     42.36 o 
 -21   3  18     2278.15     2575.54    159.28 o 
 -19   3  18     1027.77      989.78     46.15 o 
 -17   3  18       18.93       30.82     48.46 o 
 -15   3  18      129.79      141.98     44.42 o 
 -13   3  18     3235.18     3256.94     77.51 o 
 -11   3  18      103.31       91.46     46.28 o 
  -9   3  18      511.68      459.03     52.84 o 
  -7   3  18     1358.21     1349.37     52.08 o 
  -5   3  18      167.63      169.44     74.70 o 
  -3   3  18     1826.87     1826.08     49.82 o 
  -1   3  18     1823.69     1643.57     59.19 o 
   1   3  18     2507.24     2253.24     64.88 o 
   3   3  18     1917.44     1729.49     87.38 o 
   5   3  18     6155.64     5733.86    207.00 o 
   7   3  18     6333.82     5854.70    129.78 o 
   9   3  18     6041.08     6155.04    178.95 o 
  11   3  18      832.53      851.04     94.24 o 
  13   3  18      411.78      321.20     46.12 o 
  15   3  18      664.24      534.29     66.57 o 
  17   3  18      422.48      409.36     50.39 o 
  19   3  18       67.83       64.18     70.17 o 
  21   3  18      475.15      532.39     66.77 o 
 -20   4  18     1453.97     1594.21     75.13 o 
 -18   4  18       35.24       25.58     39.37 o 
 -16   4  18       40.54       49.32     33.62 o 
 -14   4  18       81.47       51.60     36.70 o 
 -12   4  18      250.95      167.61     54.42 o 
 -10   4  18      247.07      248.81     44.04 o 
  -8   4  18        4.02       10.26     39.05 o 
  -6   4  18       28.49       27.10     51.45 o 
  -4   4  18      335.68      307.05     42.51 o 
  -2   4  18      286.88      273.30     44.85 o 
   0   4  18     1258.33     1194.83     57.12 o 
   2   4  18     1953.89     2062.99     83.01 o 
   4   4  18      398.30      398.80     36.91 o 
   6   4  18      228.52      193.53     33.58 o 
   8   4  18      932.71      926.27     80.42 o 
  10   4  18       62.39       66.56     44.16 o 
  12   4  18     2169.42     2317.26     55.05 o 
  14   4  18      988.25     1027.12     35.35 o 
  16   4  18        0.04       -2.45     41.73 o 
  18   4  18        7.80       53.35     71.43 o 
 -15   5  18      738.83      572.48     42.71 o 
 -13   5  18       25.00       24.86     39.79 o 
 -11   5  18      606.26      467.43     55.20 o 
  -9   5  18      418.83      452.89     72.45 o 
  -7   5  18      186.41      193.65     40.04 o 
  -5   5  18      535.15      549.13     75.22 o 
  -3   5  18       14.09       23.39     47.31 o 
  -1   5  18      152.12      125.13     35.88 o 
   1   5  18     4236.00     5053.58    133.01 o 
   3   5  18      358.48      352.68     51.39 o 
   5   5  18        3.18       20.17     36.38 o 
   7   5  18     2738.38     3283.06     56.09 o 
   9   5  18      911.97      992.91     71.46 o 
  11   5  18     1618.15     1748.04    109.63 o 
  13   5  18     2212.55     2522.55     45.29 o 
  15   5  18      890.54      991.39     63.10 o 
 -10   6  18       82.67      148.54     23.32 o 
  -8   6  18      276.53      266.59     72.57 o 
  -6   6  18      599.80      668.25     70.43 o 
  -4   6  18      592.31      554.41     75.04 o 
  -2   6  18        5.77       10.01     31.51 o 
   0   6  18      283.15      320.37     58.83 o 
   2   6  18       45.47       28.46     33.77 o 
   4   6  18      366.14      425.51     31.73 o 
   6   6  18      460.18      448.12     32.82 o 
   8   6  18        0.95        8.31     28.90 o 
 -25   1  19      297.26      390.03     46.23 o 
 -23   1  19     2755.38     3014.67     96.32 o 
 -21   1  19      358.39      316.65     80.11 o 
 -19   1  19      648.51      843.90     46.41 o 
 -17   1  19      140.72      227.79     89.92 o 
 -15   1  19       87.10       64.13     55.95 o 
 -13   1  19      458.13      420.42     58.59 o 
 -11   1  19        9.32       35.37     55.73 o 
  -9   1  19       96.98      110.15     52.02 o 
  -7   1  19       14.76       14.12     42.42 o 
  -5   1  19     1189.62     1182.02     69.76 o 
  -3   1  19     6862.02     6756.49    122.14 o 
  -1   1  19      785.03      797.76     56.34 o 
   1   1  19      126.83      125.49     43.04 o 
   3   1  19     7074.55     7090.29    257.07 o 
   5   1  19    14392.22    11707.97     81.59 o 
   7   1  19     4125.61     3973.23    217.99 o 
   9   1  19     5360.65     4958.45    259.05 o 
  11   1  19     3636.68     3418.01    128.99 o 
  13   1  19      455.55      385.35     53.20 o 
  15   1  19       62.19       99.20     45.06 o 
  17   1  19      432.97      577.92     47.47 o 
  19   1  19      195.14      187.74     45.97 o 
  21   1  19      210.23      197.50     45.62 o 
  23   1  19      454.38      469.57     50.61 o 
 -24   2  19      415.00      426.07     41.12 o 
 -22   2  19        5.10        7.66     39.60 o 
 -20   2  19      130.90       78.27     44.53 o 
 -18   2  19       11.40       26.46     49.77 o 
 -16   2  19      136.74      143.79     60.01 o 
 -14   2  19     2619.27     2954.86     62.06 o 
 -12   2  19      882.39      876.12     71.34 o 
 -10   2  19     1289.32     1354.48     59.46 o 
  -8   2  19      303.11      235.29     49.31 o 
  -6   2  19     1027.57     1019.83     51.73 o 
  -4   2  19     2406.62     2091.29    149.85 o 
  -2   2  19     4177.86     3665.42    152.05 o 
   0   2  19     4671.90     4125.49    215.99 o 
   2   2  19     6590.37     6060.25    250.69 o 
   4   2  19        8.70        7.31     43.93 o 
   6   2  19     5357.96     5389.07    172.99 o 
   8   2  19      703.67      675.78     51.50 o 
  10   2  19     1260.34     1355.08     63.19 o 
  12   2  19     1949.26     1986.21     77.56 o 
  14   2  19      280.89      217.19     53.18 o 
  16   2  19      908.28      809.12     75.61 o 
  18   2  19       75.00       86.77     56.87 o 
  20   2  19      392.68      362.45     52.76 o 
  22   2  19      175.73      133.25     39.88 o 
 -21   3  19       36.02       79.24     41.53 o 
 -19   3  19      167.68      163.82     36.10 o 
 -17   3  19       35.31       26.00     42.04 o 
 -15   3  19      392.13      407.48     50.84 o 
 -13   3  19      122.85      120.96     49.57 o 
 -11   3  19       40.04       31.85     44.14 o 
  -9   3  19        0.55       15.81     46.56 o 
  -7   3  19        6.46        4.94     46.76 o 
  -5   3  19     1375.97     1449.30     59.84 o 
  -3   3  19     2527.88     2432.90     63.54 o 
  -1   3  19     2901.45     2813.24     62.20 o 
   1   3  19       47.46       32.02     44.84 o 
   3   3  19      895.80      915.81     77.60 o 
   5   3  19       14.03       36.12     59.45 o 
   7   3  19        4.15        0.34     40.42 o 
   9   3  19     4708.43     4609.57    158.17 o 
  11   3  19     3781.64     3896.54     94.00 o 
  13   3  19       25.24       11.89     47.27 o 
  15   3  19      228.46      250.24     82.58 o 
  17   3  19       54.29       15.20     76.26 o 
  19   3  19       10.94        6.49     37.79 o 
  21   3  19      641.64      717.92     33.33 o 
 -18   4  19      251.03      204.76     32.01 o 
 -16   4  19     1820.86     1335.21     69.14 o 
 -14   4  19      155.89      120.09     64.77 o 
 -12   4  19       81.79       87.82     54.56 o 
 -10   4  19      307.34      279.78     36.80 o 
  -8   4  19      994.42     1090.30     49.74 o 
  -6   4  19     3812.31     3664.50     96.88 o 
  -4   4  19      470.60      494.43     51.32 o 
  -2   4  19        5.91        2.41     52.49 o 
   0   4  19      309.47      280.95     38.50 o 
   2   4  19     6199.15     6658.49    120.02 o 
   4   4  19      270.40      251.23     79.53 o 
   6   4  19      137.38      157.35     37.53 o 
   8   4  19     3195.67     3244.48     52.43 o 
  10   4  19        4.00        9.73     40.08 o 
  12   4  19       34.35       38.27     39.64 o 
  14   4  19     1949.16     1912.14    182.22 o 
  16   4  19      107.33       63.30     49.11 o 
  18   4  19       55.63       38.56     64.28 o 
 -13   5  19       67.63       53.89     46.08 o 
 -11   5  19      106.63       45.84     46.10 o 
  -9   5  19      171.30      166.83     28.26 o 
  -7   5  19       13.12        2.21     58.73 o 
  -5   5  19     1156.43     1209.69     72.07 o 
  -3   5  19      106.43      147.17     67.31 o 
  -1   5  19      275.42      262.57     35.60 o 
   1   5  19      567.31      558.18     42.65 o 
   3   5  19      531.32      533.33     51.60 o 
   5   5  19      369.11      371.01     47.99 o 
   7   5  19       71.98       83.15     43.64 o 
   9   5  19       13.33       38.36     83.42 o 
  11   5  19     1094.84     1252.02     59.39 o 
  13   5  19       63.05       52.19     35.69 o 
  -6   6  19      399.75      404.02     44.49 o 
  -4   6  19      113.68      115.01     48.55 o 
  -2   6  19      129.67      104.95     29.48 o 
   0   6  19      463.05      487.17     33.19 o 
   2   6  19      154.74      164.77     55.05 o 
   4   6  19      586.44      726.08     39.65 o 
   6   6  19        0.04        6.61     26.31 o 
 -24   0  20      373.46      355.67     62.50 o 
 -22   0  20      968.75     1254.99     58.40 o 
 -20   0  20     1757.09     2322.71     87.92 o 
 -18   0  20       16.84       49.76     89.72 o 
 -16   0  20     1500.81     1859.40    106.82 o 
 -14   0  20     4080.46     4814.88    312.34 o 
 -12   0  20      378.60      482.21     46.78 o 
 -10   0  20      934.06      765.77     67.00 o 
  -8   0  20      690.96      699.86     54.11 o 
  -6   0  20       16.13        8.98     42.67 o 
  -4   0  20      319.77      344.44     82.67 o 
  -2   0  20    14360.56    13834.99    926.34 o 
   0   0  20     4728.99     4029.84    521.98 o 
   2   0  20     1250.08     1163.39    144.34 o 
   4   0  20    27905.48    18006.70     75.98 o 
   6   0  20     3031.72     2846.51     96.54 o 
   8   0  20      843.05      914.01     46.19 o 
  10   0  20     5242.45     3498.37    106.76 o 
  12   0  20     4862.75     4407.44    210.11 o 
  14   0  20     1480.10     1004.41    110.74 o 
  16   0  20        0.58        9.25     45.54 o 
  18   0  20     1668.44     1483.98     55.33 o 
  20   0  20      951.92      801.91     71.01 o 
  22   0  20       17.42       63.21     42.74 o 
 -23   1  20      154.37      160.11     62.28 o 
 -21   1  20       11.79       19.63     41.54 o 
 -19   1  20       85.30      103.04     47.17 o 
 -17   1  20      553.27      670.48     72.73 o 
 -15   1  20      793.43      955.74     50.80 o 
 -13   1  20     1068.99     1078.24     57.30 o 
 -11   1  20      550.09      432.87     54.53 o 
  -9   1  20       46.51       68.07     55.02 o 
  -7   1  20        2.63       15.33     51.14 o 
  -5   1  20     3070.42     3055.48    127.74 o 
  -3   1  20     2346.44     2598.45    169.34 o 
  -1   1  20       23.79       19.74     61.72 o 
   1   1  20     4155.79     4518.24    310.64 o 
   3   1  20      650.44      628.75     78.80 o 
   5   1  20     7510.77     5369.49    197.74 o 
   7   1  20     7628.13     6041.72    142.12 o 
   9   1  20       43.61       56.61     47.62 o 
  11   1  20        1.33        6.39     59.71 o 
  13   1  20       83.32       92.03     64.41 o 
  15   1  20       34.48       79.34     63.65 o 
  17   1  20      101.29       93.10     61.05 o 
  19   1  20      420.33      530.36     68.44 o 
  21   1  20        0.69       13.10     35.75 o 
 -22   2  20      493.97      584.80     50.66 o 
 -20   2  20      149.12      125.15     41.77 o 
 -18   2  20     1255.26     1411.31     55.80 o 
 -16   2  20      162.42      166.48     55.44 o 
 -14   2  20      336.05      356.03     56.37 o 
 -12   2  20      330.44      401.48     46.49 o 
 -10   2  20      220.65      236.23     72.03 o 
  -8   2  20      809.25      785.73     49.36 o 
  -6   2  20     1004.69      935.17     62.10 o 
  -4   2  20     4602.76     4386.42    172.37 o 
  -2   2  20      117.42      131.83     39.11 o 
   0   2  20     3660.56     3799.63    180.19 o 
   2   2  20      914.79      978.89     70.02 o 
   4   2  20      114.45       88.51     44.14 o 
   6   2  20     1200.33      950.04     49.50 o 
   8   2  20        2.99        8.26     42.94 o 
  10   2  20     2165.39     2316.21     75.97 o 
  12   2  20        6.53       16.75     56.86 o 
  14   2  20       54.54       86.18     54.81 o 
  16   2  20      640.69      544.94     54.78 o 
  18   2  20      249.66      284.17     49.60 o 
  20   2  20      104.21      119.65     35.29 o 
 -19   3  20     1292.63     1314.71     68.25 o 
 -17   3  20      566.70      547.75     57.49 o 
 -15   3  20      501.38      386.83     58.11 o 
 -13   3  20       85.95      123.46     41.84 o 
 -11   3  20        0.36        5.56     50.27 o 
  -9   3  20       12.28       11.33     41.63 o 
  -7   3  20      644.20      618.22     66.30 o 
  -5   3  20      571.86      548.78     43.61 o 
  -3   3  20       25.24       19.06     48.68 o 
  -1   3  20     6978.00     6942.55    198.24 o 
   1   3  20      499.65      541.98     48.75 o 
   3   3  20     4373.71     4573.29    130.88 o 
   5   3  20      692.33      686.10     50.39 o 
   7   3  20     1010.73      958.30     68.03 o 
   9   3  20     2026.48     2115.28     96.46 o 
  11   3  20        8.64       12.17     38.14 o 
  13   3  20      291.88      237.94     57.89 o 
  15   3  20      176.46      216.69     38.93 o 
  17   3  20      340.93      380.81     36.31 o 
  19   3  20      497.85      631.84     41.35 o 
 -18   4  20      252.93      206.86     38.59 o 
 -16   4  20       16.38       23.41     39.81 o 
 -14   4  20       88.34       75.47     57.05 o 
 -12   4  20      105.27      128.12     43.46 o 
 -10   4  20       36.96       28.09     30.75 o 
  -8   4  20      345.72      335.71     49.23 o 
  -6   4  20        0.58        1.81     42.12 o 
  -4   4  20      897.35     1054.58     57.66 o 
  -2   4  20      175.41      153.56     71.46 o 
   0   4  20     3806.31     4157.10    101.85 o 
   2   4  20      396.74      384.92     38.37 o 
   4   4  20      443.00      458.93     51.53 o 
   6   4  20      448.94      414.79     49.62 o 
   8   4  20        3.08        1.09     43.33 o 
  10   4  20     1470.24     1627.28     49.56 o 
  12   4  20      661.90      648.56     94.07 o 
  14   4  20      489.31      417.50     69.38 o 
  16   4  20       81.24       88.72     34.26 o 
 -11   5  20        1.75       14.97     22.40 o 
  -9   5  20       55.59       74.36     47.58 o 
  -7   5  20      313.73      331.88     35.91 o 
  -5   5  20       83.44       66.01     39.22 o 
  -3   5  20       69.45       77.91     36.83 o 
  -1   5  20      495.54      650.23     68.21 o 
   1   5  20     3607.46     4389.67     59.73 o 
   3   5  20      153.41      183.62     38.74 o 
   5   5  20      303.08      362.77     38.91 o 
   7   5  20      180.79      226.44     31.47 o 
   9   5  20      582.80      666.25     32.12 o 
  11   5  20      784.95      788.04     52.72 o 
 -21   1  21       23.31       23.73     32.77 o 
 -19   1  21        7.69       -2.48     53.22 o 
 -17   1  21      120.88      134.81     51.60 o 
 -15   1  21       34.16       56.04     54.08 o 
 -13   1  21       24.12       56.26     50.76 o 
 -11   1  21        5.43       14.53     48.38 o 
  -9   1  21       65.35       60.26     49.03 o 
  -7   1  21      868.17      871.56     74.24 o 
  -5   1  21     2873.16     2687.90     54.86 o 
  -3   1  21     4771.28     4415.13    206.90 o 
  -1   1  21     3406.79     4508.12     68.86 o 
   1   1  21      890.77      874.73     98.26 o 
   3   1  21     1359.56     1427.28     64.46 o 
   5   1  21     2927.05     2548.48    598.26 o 
   7   1  21      233.14      171.75     65.05 o 
   9   1  21      907.16      924.81    109.22 o 
  11   1  21       90.73      120.38     47.44 o 
  13   1  21      538.19      551.57     49.28 o 
  15   1  21      140.15      148.95     54.89 o 
  17   1  21      360.13      300.33     62.75 o 
  19   1  21      443.23      390.37     45.66 o 
  21   1  21     1824.99     1806.11     78.00 o 
 -20   2  21     1684.02     1941.18     62.35 o 
 -18   2  21       37.04       91.38     41.65 o 
 -16   2  21       99.87      129.61     58.98 o 
 -14   2  21        8.01       23.05     50.25 o 
 -12   2  21     1404.75     1518.33     54.86 o 
 -10   2  21      106.66      192.76     63.24 o 
  -8   2  21     1950.57     1836.61     65.95 o 
  -6   2  21        9.07       26.55     51.85 o 
  -4   2  21     2916.57     3022.41    214.97 o 
  -2   2  21      852.20      902.89     66.86 o 
   0   2  21      484.28      494.76     61.76 o 
   2   2  21     5701.81     4974.59    282.55 o 
   4   2  21     1321.68     1269.15     92.63 o 
   6   2  21      681.95      638.66     62.46 o 
   8   2  21     2526.80     2133.82    123.20 o 
  10   2  21      317.76      277.99     59.16 o 
  12   2  21      135.42       88.47     50.15 o 
  14   2  21      415.68      375.47     49.22 o 
  16   2  21      750.85      816.08     74.48 o 
  18   2  21       10.18       19.09     48.62 o 
  20   2  21        1.26        0.85     40.91 o 
 -19   3  21       36.50       43.03     56.81 o 
 -17   3  21        6.71       10.20     36.93 o 
 -15   3  21        9.03        4.04     40.23 o 
 -13   3  21      292.30      269.63     51.16 o 
 -11   3  21      133.99      141.19     47.76 o 
  -9   3  21      520.78      525.91     61.49 o 
  -7   3  21     1558.71     1436.18     60.63 o 
  -5   3  21        5.68       31.56     58.28 o 
  -3   3  21      286.09      250.22     50.69 o 
  -1   3  21      838.24      728.57     49.31 o 
   1   3  21       80.36       92.15     75.24 o 
   3   3  21     3955.55     3794.03    131.93 o 
   5   3  21        8.40       24.54     40.87 o 
   7   3  21       69.49       59.58     41.42 o 
   9   3  21      265.53      211.32     40.71 o 
  11   3  21      365.77      255.45     66.33 o 
  13   3  21      119.35       95.14     44.15 o 
  15   3  21      142.13      179.66     42.44 o 
  17   3  21       35.40       34.85     37.83 o 
 -16   4  21      457.72      458.33     31.24 o 
 -14   4  21       21.82       14.65     30.38 o 
 -12   4  21      385.08      315.95     57.48 o 
 -10   4  21      500.48      546.41     54.64 o 
  -8   4  21        1.54       -4.80     37.09 o 
  -6   4  21     5178.56     4923.48    418.12 o 
  -4   4  21      578.49      602.58     50.78 o 
  -2   4  21       54.97       67.06     33.75 o 
   0   4  21     1807.63     1985.46     98.09 o 
   2   4  21      264.94      298.20     46.20 o 
   4   4  21       96.91      104.37     35.42 o 
   6   4  21      129.65      143.43     37.66 o 
   8   4  21      659.10      782.52     83.96 o 
  10   4  21       93.97      127.56     30.91 o 
  12   4  21        0.21       13.60     38.33 o 
  14   4  21     1351.66     1671.37     41.78 o 
  -9   5  21      431.72      385.32     37.54 o 
  -7   5  21       29.14       36.79     26.67 o 
  -5   5  21       25.34       37.11     39.42 o 
  -3   5  21      857.72      946.93     42.39 o 
  -1   5  21      137.33      109.78     35.52 o 
   1   5  21       85.71       74.06     34.22 o 
   3   5  21      905.74     1106.05     42.94 o 
   5   5  21      223.74      212.74     62.46 o 
   7   5  21      193.14      225.71     59.09 o 
   9   5  21       21.35       15.37     48.56 o 
 -20   0  22     1587.76     1906.52     79.70 o 
 -18   0  22      201.26      268.86     46.66 o 
 -16   0  22      237.94      307.92     48.83 o 
 -14   0  22      733.97      845.18     60.17 o 
 -12   0  22        1.88        1.37     52.24 o 
 -10   0  22     7089.95     7894.46     80.47 o 
  -8   0  22      300.71      334.47     59.13 o 
  -6   0  22      542.80      471.47     87.43 o 
  -4   0  22      171.89      155.94     43.11 o 
  -2   0  22     5271.31     5091.61    360.68 o 
   0   0  22      769.95      750.38    287.34 o 
   2   0  22     1603.30     1016.19     40.10 o 
   4   0  22        8.60       -5.18     44.35 o 
   6   0  22     1201.36     1313.09     48.02 o 
  10   0  22      156.82      191.04     85.97 o 
  12   0  22       81.46      109.03     83.88 o 
  14   0  22     1175.99      947.62     45.92 o 
  16   0  22      658.06      471.28     38.34 o 
  18   0  22      615.24      460.10     39.18 o 
  20   0  22        1.38       15.35     56.34 o 
 -21   1  22      757.35      858.61     46.79 o 
 -19   1  22      464.94      527.84     70.84 o 
 -17   1  22       11.64        8.33     38.05 o 
 -15   1  22       83.13       84.11     51.99 o 
 -13   1  22      169.13      175.98     52.40 o 
 -11   1  22      225.39      245.42     51.22 o 
  -9   1  22       64.85      130.12     49.42 o 
  -7   1  22       28.61       65.18     53.29 o 
  -5   1  22     4349.27     4200.65    119.27 o 
  -3   1  22      967.10      779.95     46.52 o 
  -1   1  22      879.48      887.45     81.17 o 
   1   1  22      780.72      723.63    129.59 o 
   3   1  22       20.04       43.26     47.71 o 
   5   1  22        4.45       22.10     56.47 o 
   7   1  22     4053.45     3097.83   1210.34 o 
   9   1  22     1033.29     1068.51     58.63 o 
  11   1  22      875.15      822.93     96.72 o 
  13   1  22       12.14       -3.94     59.26 o 
  15   1  22      157.91      127.30     57.69 o 
  17   1  22       74.65       67.32     51.84 o 
  19   1  22      249.86      177.98     44.91 o 
 -20   2  22      254.93      265.68     35.66 o 
 -18   2  22      718.24      788.33     46.43 o 
 -16   2  22      899.73      934.16     46.10 o 
 -14   2  22      129.79      120.81     46.35 o 
 -12   2  22      523.38      449.86     68.85 o 
 -10   2  22       17.31       14.12     40.58 o 
  -8   2  22     2464.00     2534.91     90.69 o 
  -6   2  22      172.42      197.96     46.74 o 
  -4   2  22     4176.23     4756.69    284.62 o 
  -2   2  22      225.24      254.31     80.58 o 
   0   2  22     1128.95     1194.21    100.90 o 
   2   2  22      633.81      634.82     46.32 o 
   4   2  22     1066.51      878.96     72.73 o 
   6   2  22      304.48      272.58     39.80 o 
   8   2  22      543.92      444.63     48.75 o 
  10   2  22      399.75      447.40     52.49 o 
  12   2  22      298.07      287.17     50.25 o 
  14   2  22        1.47       16.47     52.84 o 
  16   2  22       14.38       18.34     41.77 o 
  18   2  22      487.07      493.26     38.60 o 
 -17   3  22      319.59      311.17     35.28 o 
 -15   3  22      150.00      139.78     33.27 o 
 -13   3  22        5.45       27.37     47.45 o 
 -11   3  22       29.22       53.01     42.23 o 
  -9   3  22      102.17      105.52     45.50 o 
  -7   3  22     2848.77     2914.85     99.57 o 
  -5   3  22      597.19      440.72     48.07 o 
  -3   3  22      557.27      371.70     55.66 o 
  -1   3  22     4166.75     3641.30    168.70 o 
   1   3  22     1858.03     1500.73     65.25 o 
   3   3  22     2531.34     2188.72     97.25 o 
   5   3  22     2519.32     2415.57    129.74 o 
   7   3  22      317.90      306.08     48.38 o 
   9   3  22        8.24       20.30     62.93 o 
  11   3  22     1110.33     1097.75     55.89 o 
  13   3  22       15.82       10.46     43.63 o 
  15   3  22      667.48      651.80     45.00 o 
 -14   4  22      180.52      128.80     30.85 o 
 -12   4  22        7.64       11.21     50.63 o 
 -10   4  22      446.27      426.78     54.38 o 
  -8   4  22      454.61      293.39     39.51 o 
  -6   4  22       67.16       53.16     36.67 o 
  -4   4  22       29.82       19.81     37.17 o 
  -2   4  22      322.07      274.62     46.46 o 
   0   4  22      959.90     1014.64     62.97 o 
   2   4  22        0.60       15.22     42.94 o 
   4   4  22      382.86      472.46     43.83 o 
   6   4  22       11.35       17.86     37.43 o 
   8   4  22        6.38        6.28     59.21 o 
  10   4  22      162.29      179.12     70.27 o 
  12   4  22       10.29       26.20     64.20 o 
  -7   5  22      419.90      441.34     48.10 o 
  -5   5  22      404.82      391.74     25.72 o 
  -3   5  22      311.08      321.14     39.99 o 
  -1   5  22        5.74       23.86     34.48 o 
   1   5  22     4329.77     5107.92    320.26 o 
   3   5  22       65.08       47.72     31.72 o 
   5   5  22      299.77      356.40     27.01 o 
 -19   1  23      182.98      229.42     37.55 o 
 -17   1  23      223.13      289.27     44.82 o 
 -15   1  23      472.57      495.37     46.01 o 
 -13   1  23      207.52      259.91     63.00 o 
 -11   1  23      771.50      977.63     52.68 o 
  -9   1  23      807.41      852.74     65.50 o 
  -7   1  23        3.22       14.04     44.43 o 
  -5   1  23      857.91      935.34     88.16 o 
  -3   1  23     3612.98     4672.72    245.02 o 
  -1   1  23     1349.82     1732.72    118.57 o 
   1   1  23       23.63       38.56     44.68 o 
   3   1  23      346.73      260.69    128.14 o 
   5   1  23     2466.41     2715.00     99.57 o 
   7   1  23      145.63      117.69     55.49 o 
   9   1  23     2186.27     2323.03     61.10 o 
  11   1  23      142.05       73.95     36.75 o 
  13   1  23     1393.48      788.14     73.44 o 
  15   1  23      297.74      196.41     45.40 o 
  17   1  23       72.40       51.13     28.79 o 
 -18   2  23      331.27      353.04     46.37 o 
 -16   2  23      202.66      177.99     38.27 o 
 -14   2  23      365.87      330.64     45.18 o 
 -12   2  23     1995.19     2028.14     70.71 o 
 -10   2  23      150.62      212.14     49.09 o 
  -8   2  23     1402.33     1396.19     91.76 o 
  -6   2  23      207.96      135.85     54.05 o 
  -4   2  23       12.97       -3.79     41.07 o 
  -2   2  23      467.56      390.29     43.94 o 
   0   2  23     1018.44     1129.10    127.63 o 
   2   2  23     1061.43     1174.26     51.28 o 
   4   2  23       53.38       31.47     77.52 o 
   6   2  23     1478.00     1106.25     48.44 o 
   8   2  23       99.11       77.36     47.73 o 
  10   2  23       44.98       41.92     45.39 o 
  12   2  23       13.05       22.08     42.20 o 
  14   2  23       24.21       23.09     38.92 o 
  16   2  23      122.49      140.16     43.30 o 
 -15   3  23      495.98      410.59     46.56 o 
 -13   3  23        0.16        0.42     32.13 o 
 -11   3  23      471.74      533.46     51.29 o 
  -9   3  23      355.86      426.80     91.66 o 
  -7   3  23      613.84      578.97     54.23 o 
  -5   3  23        2.21       28.93     40.17 o 
  -3   3  23       94.84      102.79     42.54 o 
  -1   3  23        2.50        7.37     48.21 o 
   1   3  23       10.54       20.49     39.85 o 
   3   3  23      613.09      537.76     41.94 o 
   5   3  23       46.17       26.18     37.52 o 
   7   3  23      582.12      539.11     40.05 o 
   9   3  23      102.17       61.77     32.35 o 
  11   3  23        1.76       10.85     38.86 o 
  13   3  23       16.55       18.70     34.84 o 
 -10   4  23       18.97       10.53     31.29 o 
  -8   4  23       27.56       12.37     34.53 o 
  -6   4  23     2109.16     2088.51    163.87 o 
  -4   4  23     1584.08     1585.22    128.70 o 
  -2   4  23       90.59       69.15     55.38 o 
   0   4  23      660.87      694.31     59.75 o 
   2   4  23     1340.14     1308.98    106.78 o 
   4   4  23        3.10       17.46     32.46 o 
   6   4  23      122.17      112.57     30.80 o 
   8   4  23      217.26      209.09     27.19 o 
  10   4  23       17.62       27.16     30.42 o 
 -18   0  24      127.39      121.78     44.46 o 
 -16   0  24      723.56      749.30     50.55 o 
 -14   0  24     1283.09     1411.68     51.17 o 
 -12   0  24      702.07      645.87     48.86 o 
 -10   0  24     5902.49     6674.19    287.09 o 
  -8   0  24      604.67      425.91     58.20 o 
  -6   0  24     1008.10      893.43     65.03 o 
  -4   0  24      564.87      526.42    126.08 o 
  -2   0  24     3164.85     3146.50    488.67 o 
   0   0  24     1812.17     1282.61    580.58 o 
   2   0  24      735.84      773.28     46.79 o 
   4   0  24     2107.82     2436.15     52.33 o 
   8   0  24       10.71        6.92     80.55 o 
  10   0  24      286.66      269.29     39.42 o 
  12   0  24       18.23       18.88     36.06 o 
  14   0  24      109.19      112.41     33.29 o 
  16   0  24      318.45      395.00     31.92 o 
 -17   1  24      596.79      692.00     43.01 o 
 -15   1  24       14.28       28.29     42.79 o 
 -13   1  24       18.83       25.71     44.74 o 
 -11   1  24       97.69      130.14     47.67 o 
  -9   1  24        1.69        6.05     46.58 o 
  -7   1  24       15.83       25.80     50.60 o 
  -5   1  24      789.31      779.96     93.72 o 
  -3   1  24      346.40      241.83     74.30 o 
  -1   1  24      167.63      108.79     54.64 o 
   1   1  24      111.80      166.94     81.26 o 
   3   1  24       77.38       65.85     56.96 o 
   5   1  24      596.75      643.54     45.83 o 
   7   1  24       44.83       33.87     51.80 o 
   9   1  24        0.74       26.38     48.92 o 
  11   1  24      524.56      539.06     49.02 o 
  13   1  24       12.42        3.11     49.52 o 
  15   1  24      153.27      146.38     40.08 o 
 -16   2  24      582.11      597.02     42.49 o 
 -14   2  24       26.31       37.32     40.01 o 
 -12   2  24      121.37      113.28     35.82 o 
 -10   2  24      939.33      938.61     74.43 o 
  -8   2  24      172.22      192.09     43.02 o 
  -6   2  24       37.93       37.81     50.38 o 
  -4   2  24      613.61      612.74     76.54 o 
  -2   2  24      458.73      492.33     64.57 o 
   0   2  24       42.53       46.86     38.08 o 
   2   2  24        8.12       14.59     36.14 o 
   4   2  24      328.77      282.91     83.12 o 
   6   2  24      110.25       57.16     32.72 o 
   8   2  24      147.76       66.84     41.01 o 
  10   2  24       29.66       26.99     38.75 o 
  12   2  24       50.38       45.44     37.97 o 
  14   2  24       27.51       26.06     33.54 o 
 -13   3  24        9.19       38.82     35.65 o 
 -11   3  24       57.00       55.93     36.37 o 
  -9   3  24       70.95       46.55     42.29 o 
  -7   3  24     1330.29     1355.93    103.94 o 
  -5   3  24        7.05       19.17     62.31 o 
  -3   3  24       77.34       44.17     38.20 o 
  -1   3  24      163.56      142.33     37.85 o 
   1   3  24      126.42       76.18     38.78 o 
   3   3  24        2.50       23.49     48.82 o 
   5   3  24      353.95      292.37     47.88 o 
   7   3  24        8.63       15.51     36.81 o 
   9   3  24      344.91      233.17     55.16 o 
  11   3  24      745.60      642.05     61.73 o 
  -8   4  24       66.51       61.98     24.70 o 
  -6   4  24       23.34       15.52     33.27 o 
  -4   4  24      422.80      494.01     59.05 o 
  -2   4  24       10.14       21.82     28.68 o 
   0   4  24       82.53       55.90     30.18 o 
   2   4  24      933.14      964.86     81.11 o 
   4   4  24      487.85      455.34     51.37 o 
   6   4  24      136.70       96.02     37.43 o 
 -15   1  25        5.26       -2.42     42.30 o 
 -13   1  25      316.96      402.19     37.59 o 
 -11   1  25      711.25      804.35     59.47 o 
  -9   1  25       29.50       66.69     39.61 o 
  -7   1  25      127.46      124.85     56.11 o 
  -5   1  25     1074.17     1079.08     65.96 o 
  -3   1  25      433.89      386.45     55.82 o 
  -1   1  25     1817.43     2408.23     73.33 o 
   1   1  25     1236.53     1083.98    391.91 o 
   3   1  25       27.70       27.25     40.56 o 
   5   1  25      841.77      985.81     55.02 o 
   7   1  25     1620.21     1900.94     50.08 o 
   9   1  25       20.61       39.72     34.58 o 
  11   1  25      218.99      243.50     33.56 o 
  13   1  25     1640.25     1896.62    106.81 o 
 -14   2  25      428.71      365.32     35.30 o 
 -12   2  25     2227.15     2349.41     77.50 o 
 -10   2  25      145.28      164.92     34.60 o 
  -8   2  25     2725.10     2712.23     64.08 o 
  -6   2  25       91.58      122.57     43.17 o 
  -4   2  25      109.85      187.76     38.20 o 
  -2   2  25        0.52        1.80     52.27 o 
   0   2  25      202.29      196.05     45.10 o 
   2   2  25      150.81      218.48     52.13 o 
   4   2  25      855.49     1063.51     80.18 o 
   6   2  25       39.22       51.35     44.45 o 
   8   2  25      486.14      454.06     97.90 o 
  10   2  25        7.21       19.66     34.71 o 
  12   2  25      157.52      123.49     28.40 o 
  -9   3  25     1116.78     1327.31    154.65 o 
  -7   3  25      535.72      503.91     60.52 o 
  -5   3  25       64.70      101.59     34.15 o 
  -3   3  25       65.14       58.28     59.62 o 
  -1   3  25       47.61       22.75     41.09 o 
   1   3  25        0.45        6.67     39.40 o 
   3   3  25      590.57      501.36     76.22 o 
   5   3  25       44.56       34.55     32.97 o 
   7   3  25       32.11       32.83     37.94 o 
 -12   0  26      173.91      203.04     46.92 o 
 -10   0  26     3822.08     4414.15    350.54 o 
  -8   0  26        2.97        0.97     33.85 o 
  -6   0  26      593.64      301.42    108.35 o 
  -4   0  26     4022.78     4877.74   1050.38 o 
   0   0  26      473.59      352.65    195.99 o 
   2   0  26       91.60      144.00     41.84 o 
   6   0  26     1017.67     1339.91     79.90 o 
   8   0  26      158.02      225.69     35.04 o 
  10   0  26      535.07      582.35     34.78 o 
  12   0  26      156.13      196.12     29.87 o 
 -13   1  26        0.01        4.87     45.16 o 
 -11   1  26      250.92      304.07     35.71 o 
  -9   1  26       61.68       57.81     50.06 o 
  -7   1  26       94.58       52.60     35.66 o 
  -5   1  26       20.79       17.35     36.72 o 
  -3   1  26       17.90       26.28     35.42 o 
  -1   1  26      496.46      485.13    103.27 o 
   1   1  26      231.39      252.19     58.26 o 
   3   1  26     1279.87     1339.49    507.20 o 
   5   1  26      155.38      245.49     48.68 o 
   7   1  26       39.41       80.86     70.28 o 
   9   1  26       82.58       77.30     40.84 o 
  11   1  26      725.39     1003.86     42.64 o 
 -10   2  26      223.99      189.92     35.91 o 
  -8   2  26      186.21      212.94     33.29 o 
  -6   2  26       19.54       47.56     44.82 o 
  -4   2  26      173.79      135.02     38.93 o 
  -2   2  26      478.63      557.05     57.88 o 
   0   2  26       29.44       23.92     33.32 o 
   2   2  26       35.22       26.25     28.99 o 
   4   2  26        6.98       17.42     34.12 o 
   6   2  26       64.46       83.23     62.27 o 
   8   2  26      124.03      152.59     60.11 o 
  -5   3  26       42.69        9.81     30.99 o 
  -3   3  26      378.31      436.17     39.24 o 
  -1   3  26      643.43      571.52     27.25 o 
   1   3  26       62.37       52.70     22.70 o 
   3   3  26      733.81      582.35     25.76 o 
  -9   1  27      610.67      643.34     41.46 o 
  -7   1  27       99.22      144.04     45.42 o 
  -5   1  27      389.72      480.76    148.05 o 
  -3   1  27      195.38      175.75     38.93 o 
  -1   1  27        3.24       -5.75     31.27 o 
   1   1  27      701.54      940.14     62.60 o 
   3   1  27      384.31      554.79     47.56 o 
   5   1  27      635.57      815.07     45.44 o 
   7   1  27      559.37      641.22     32.65 o 
  -6   2  27      857.80      861.52     44.64 o 
  -4   2  27        2.94        3.82     31.80 o 
  -2   2  27      699.57      846.30     46.01 o 
   0   2  27      482.77      612.03     45.41 o 
   2   2  27      282.63      252.03     62.12 o 
   4   2  27      301.37      403.37     60.60 o 
  -4   0  28        3.49        1.63     30.86 o 
  -2   0  28     1210.32     1436.25     67.93 o 
   0   0  28       45.07       14.42     34.81 o 
   2   0  28       94.65      104.87     30.80 o 
  -1   1  28        6.90        2.19     61.19 o 
   1   1  28       72.22       99.45     38.74 o 
                                                 
